# Supplementary material for: The Virulence Effect of CpxRA in Citrobacter rodentium Is Independent of the Auxiliary Proteins NlpE and CpxP
Source: Front Cell Infect Microbiol. 2018 Sep 18;8:320. doi: 10.3389/fcimb.2018.00320 (PMC6153362; doi:10.3389/fcimb.2018.00320)
Supplement: Supplementary file 3 [file Table_3.xlsx]

## Sheet: Sheet1
Table S3: Differentially expressed genes across all strains
Probe ID	p value ΔcpxRA vs WT	Log 2 ΔcpxRA/WT	p value ΔnlpE vs WT	Log 2 ΔnlpE/WT	p value ΔcpxP vs WT	Log2 ΔcpxP/WT	Function	Gene
NZ_JXUN01000001.1_cds_WP_000850547.1_6	0.0440829	1.50986	0.102059	2.31199	0.0350808	1.98538	conserved hypothetical protein
NZ_JXUN01000001.1_cds_WP_012904982.1_5	0.0249691	1.13772	0.10061	2.63599	0.0734263	2.07891	lipoyltransferase (lipoate-protein ligase B)	lipB
NZ_JXUN01000004.1_cds_WP_012906987.1_4407	0.00492714	1.10091	0.0423515	1.67167	0.140932	1.26042	L-fuculose phosphate aldolase	fucA
NZ_JXUN01000004.1_cds_WP_042622865.1_4404	0.371417	-0.221716	0.00993837	1.57163	0.067856	1.1648	putative ABC transporter membrane protein
NZ_JXUN01000005.1_cds_WP_012905427.1_4548	0.0287184	-1.84149	0.455083	-0.396693	0.0518348	2.36233	negative regulator of flagellin synthesis (anti-sigma factor)	flgM
NZ_JXUN01000006.1_cds_WP_012905155.1_4704	0.101827	-0.822079	0.0986206	0.972845	0.0425496	1.02692	putative hydrolase
NZ_JXUN01000006.1_cds_WP_012905157.1_4706		1.40194	0.00713432	3.16914			putative pyruvate formate-lyase 3-activating enzyme	pflE
NZ_JXUN01000009.1_cds_WP_012907055.1_5204	0.401912	1.60356	0.266221	-0.0974599	0.0410261	1.64106	fimbrial subunit FimI	fimI
NZ_JXUN01000009.1_cds_WP_012907057.1_5202	0.191831	3.2149	0.0227947	2.51742	0.0180893	3.84195	fimbrial usher protein FimD	fimD
NZ_JXUN01000009.1_cds_WP_012907059.1_5200	0.162346	1.50621	0.11262	1.73249	0.0148863	2.08474	fimbrial minor subunit FimG	fimG
NZ_JXUN01000009.1_cds_WP_012907065.1_5194	0.204628	1.24606	0.0330826	1.39567	0.0282326	2.27344	putative fimbrial protein
NZ_JXUN01000009.1_cds_WP_012907069.1_5190	0.435427	0.0152151	0.0367955	1.85348	0.0156225	2.82122	putative lipoprotein
NZ_JXUN01000009.1_cds_WP_024132834.1_5208	0.122303	5.69399	0.300414	1.91138	0.0124076	4.27686	hypothetical protein
NZ_JXUN01000009.1_cds_WP_024132838.1_5192	0.0366879	-1.38565	0.367144	0.485967	0.306236	-0.0809725	hypothetical protein
NZ_JXUN01000009.1_cds_WP_049794260.1_5203	0.100552	2.44057	0.205986	0.480725	0.00261839	4.04032	fimbrial chaperone protein FimC	fimC
NZ_JXUN01000010.1_cds_WP_012905524.1_43		-2.70408	0.23809	2.10845	0.0389424	2.70079	putative dehydrogenase
NZ_JXUN01000010.1_cds_WP_012905526.1_41	0.000225008	2.34458	0.0184281	1.97898	0.0195847	1.99651	GntR-family transcriptional regulator
NZ_JXUN01000010.1_cds_WP_012905527.1_40	0.0499825	1.86289	0.276469	0.511935	0.187868	1.09054	SOS mutagenesis and repair protein	umuC
NZ_JXUN01000010.1_cds_WP_012905531.1_37	0.149739	0.667157	0.0786393	3.06233	0.00535795	3.31696	conserved hypothetical protein
NZ_JXUN01000010.1_cds_WP_012905546.1_24	0.284376	-0.205139	0.0685339	1.64603	0.00958266	2.88268	putative serine protein kinase
NZ_JXUN01000010.1_cds_WP_012905552.1_18	0.0405808	-1.24131	0.328486	-0.080573	0.422513	0.601363	conserved hypothetical protein
NZ_JXUN01000010.1_cds_WP_012905554.1_16		-0.172263	0.362095	2.05844	0.0158087	2.80643	putative exported protein
NZ_JXUN01000010.1_cds_WP_012905555.1_15	0.291337	0.771018	0.0457029	2.16338	0.00115013	4.48951	putative zinc-binding dehydrogenase
NZ_JXUN01000010.1_cds_WP_012905556.1_14	0.198407	2.67014	0.0546987	3.42554	0.00585868	6.46837	major facilitator superfamily protein
NZ_JXUN01000011.1_cds_WP_000874676.1_385			0.0270078	2.74217			hypothetical prophage protein
NZ_JXUN01000011.1_cds_WP_012904645.1_381	0.282829	-0.891399	0.493953	-0.395142	0.0155507	1.30558	putative prophage exported protein
NZ_JXUN01000011.1_cds_WP_012904647.1_383	0.118763	2.7181	0.158969	2.66531	0.0305772	4.63679	hypothetical prophage protein
NZ_JXUN01000011.1_cds_WP_012904648.1_384	0.22098	0.939119			0.00713447	3.78137	hypothetical prophage protein
NZ_JXUN01000011.1_cds_WP_012904648.1_384	0.22098	0.939119			0.00713447	3.78137	hypothetical prophage protein
NZ_JXUN01000011.1_cds_WP_024132489.1_377	0.0321649	0.975186	0.00518147	1.23884	0.159677	0.719105	pseudogene
NZ_JXUN01000013.1_cds_WP_012904796.1_942	0.342646	0.453929	0.0101876	4.29715	0.00192042	3.49115	exonuclease SbcC	sbcC
NZ_JXUN01000013.1_cds_WP_012904797.1_941	0.0357343	0.875149	0.0596738	0.666419	0.0176573	1.40607	exonuclease SbcC	sbcC
NZ_JXUN01000013.1_cds_WP_012904798.1_940	0.0694464	0.800391	0.260316	0.819103			phosphate regulon two-component system, response regulator	phoB
NZ_JXUN01000013.1_cds_WP_012904799.1_939	0.285796	0.945241	0.351565	-0.143604	0.0340583	1.60984	phosphate regulon two-component system, sensor kinase	phoR
NZ_JXUN01000013.1_cds_WP_012904813.1_925	0.0490819	1.86706	0.054472	2.24663	0.100571	2.7786	putative DeoR-family transcriptional regulator
NZ_JXUN01000013.1_cds_WP_012904818.1_919	0.0378143	1.1889	0.326967	0.538653	0.284287	-0.675726	N utilization substance protein B	nusB
NZ_JXUN01000013.1_cds_WP_024132516.1_923	0.490589	0.168847	0.0218008	1.29973	0.0584312	1.60718	putative lipoprotein
NZ_JXUN01000014.1_cds_WP_012906680.1_1162	0.0269215	0.98389	0.09991	0.499122	0.0400694	1.6072	tRNA-specific adenosine deaminase	tadA
NZ_JXUN01000014.1_cds_WP_012906681.1_1163	0.118855	1.09518	0.0450536	1.89823	0.107041	1.74972	putative membrane protein
NZ_JXUN01000014.1_cds_WP_012906685.1_1167	0.011444	1.53798	0.03676	1.35871	0.00765832	3.64756	putative ferrodoxin
NZ_JXUN01000014.1_cds_WP_012906690.1_1172	0.0385694	0.593594	0.452432	-0.411174	0.0219102	0.324031	Ribonuclease III	rnc
NZ_JXUN01000014.1_cds_WP_012906691.1_1174	0.0424998	1.66543	0.407782	0.0628833	0.283405	-0.266355	signal peptidase I	lepB
NZ_JXUN01000014.1_cds_WP_012906693.1_1176	0.365603	0.41222	0.00624294	2.13988	0.00348965	2.40471	conserved hypothetical protein
NZ_JXUN01000014.1_cds_WP_012906696.1_1179	0.034856	1.44524	0.475745	-0.641715	0.372089	-1.52179	sigma-E factor negative regulator	rseA
NZ_JXUN01000014.1_cds_WP_012906705.1_1189	0.176531	1.09956	0.0456946	1.96971	0.0743852	1.56953	conserved hypothetical protein
NZ_JXUN01000014.1_cds_WP_012906706.1_1190	0.367954	-1.39982	0.0256211	-1.18231	0.291273	2.415	putative acyl-CoA synthetase
NZ_JXUN01000014.1_cds_WP_024132775.1_1177	0.0280717	3.79759	0.292888	1.26011	0.443271	1.30437	sigma-E factor regulatory protein	rseC
NZ_JXUN01000014.1_cds_WP_043013941.1_1159	0.160542	0.625053	0.109333	1.60975	0.0270834	4.37482	two-component system sensor kinase
NZ_JXUN01000015.1_cds_WP_012908189.1_1514	0.328835	0.847957	0.247453	0.943824	0.0494102	1.75833	cold shock protein	cspA
NZ_JXUN01000015.1_cds_WP_012908191.1_1516	0.447343	0.838754	0.431118	2.14024	0.021912	3.56726	Major Facilitator Superfamily transporter
NZ_JXUN01000015.1_cds_WP_012908193.1_1518	0.477227	-0.0652985	0.0105875	1.28122	0.318339	1.30862	2-ketogluconate reductase	tkrA
NZ_JXUN01000015.1_cds_WP_012908197.1_1521	0.0249688	1.74139			0.0195282	3.71143	putative acetyltransferase
NZ_JXUN01000015.1_cds_WP_012908198.1_1523	0.468226	0.131189	0.0109677	1.80923	0.00901188	3.18975	putative exported protein
NZ_JXUN01000015.1_cds_WP_024133013.1_1515	0.0162918	-3.70578	0.144235	0.53388	0.0466433	0.610699	putative transcriptional regulator
NZ_JXUN01000015.1_cds_WP_042622885.1_1520	0.274502	-0.126326	0.265986	-1.10469	0.0274351	2.10687	biotin sulfoxide reductase OR putative outer membrane protein	bisC
NZ_JXUN01000016.1_cds_WP_012907143.1_1767	0.0891718	1.10918	0.0479266	0.820712	8.53527e-05	2.97787	conserved hypothetical protein
NZ_JXUN01000016.1_cds_WP_012907148.1_1772	0.241312	0.658656	0.141185	1.22438	0.0200032	4.70088	glycerate kinase 2	garK
NZ_JXUN01000016.1_cds_WP_071820599.1_1768	0.0319352	2.3796	0.0667963	1.92177	0.000899786	3.58451	hypothetical protein
NZ_JXUN01000025.1_cds_WP_012906816.1_3819	0.168944	1.17138	0.0316564	2.0636	0.0209231	4.31295	glycerophosphoryl diester phosphodiesterase	glpQ
NZ_JXUN01000025.1_cds_WP_012906817.1_3818	0.3879	-0.371969	0.135978	0.474844	0.00716099	1.57384	glycerol-3-phosphate transporter	glpT
NZ_JXUN01000025.1_cds_WP_012906819.1_3816					0.0398336	5.5969	anaerobic glycerol-3-phosphate dehydrogenase subunit B	glpB
NZ_JXUN01000025.1_cds_WP_012906820.1_3815		0.561837			0.00017157	2.66152	anaerobic glycerol-3-phosphate dehydrogenase subunit B or C	glpB, glpC
NZ_JXUN01000025.1_cds_WP_012906830.1_3806	0.0439431	1.02121	0.0461933	0.967361	0.0261602	1.82237	putative aluminum inducible exported protein	ais
NZ_JXUN01000025.1_cds_WP_012906833.1_3803	0.0200599	-1.85592	0.0740675	-1.4309	0.475253	0.0817333	naphthoate synthase	menB
NZ_JXUN01000025.1_cds_WP_012906835.1_3801	0.105544	-1.65781	0.0284825	1.19787	0.0381674		menaquinone biosynthesis protein [includes:2-succinyl-6-hydroxy 2,4-cyclohexadiene-1-carboxylate synthase; 2-oxoglutarate decarboxylase]	menD
NZ_JXUN01000025.1_cds_WP_012906837.1_3799	0.0458611	-1.22102	0.376669	0.275205	0.121457	-0.22853	putative membrane protein
NZ_JXUN01000025.1_cds_WP_012906839.1_3796	0.00113562	-1.64636	0.134506	1.07381	0.0828764	2.63155	putative chemotaxis signal transduction protein
NZ_JXUN01000025.1_cds_WP_024132801.1_3811		-0.0270578	0.0407522	2.02415	0.0109772	2.66386	putative MR-MLE-family protein
NZ_JXUN01000026.1_cds_WP_012907571.1_4109	0.0438982	1.14108	0.0122162	1.69421	0.00488873	1.31242	putative transcriptional regulator
NZ_JXUN01000026.1_cds_WP_024132931.1_4114	0.027664	0.920404	0.000147646	2.20708	0.0933008	-0.268461	conserved hypothetical protein
NZ_JXUN01000027.1_cds_WP_012908487.1_4162	0.0223187	1.22313	0.466327	0.502108	0.254743	-1.52126	50S ribosomal subunit protein L13	rplM
NZ_JXUN01000027.1_cds_WP_024133054.1_4154	0.176314	-0.444944	0.0180122	1.60214	0.15806	0.636218	putative exported protein
NZ_JXUN01000028.1_cds_WP_042622893.1_4179	0.212744	-0.800297	0.0458994	1.42509	0.0276382	1.37266	bifunctional aspartokinase/homoserine dehydrogenase II]	metL
NZ_JXUN01000030.1_cds_WP_012907268.1_4212	0.0359722	-2.35256	0.461538	-0.414326	0.0282829	0.737172	PTS system EIIA component OR PTS system EIIB component
NZ_JXUN01000030.1_cds_WP_012907270.1_4214		0.287317	0.00265936	1.99339			carbohydrate kinase
NZ_JXUN01000030.1_cds_WP_012907271.1_4215	0.105156	2.36395	0.0674877	1.77221	0.0297976	5.77533	sugar bisphosphate aldolase
NZ_JXUN01000030.1_cds_WP_012907275.1_4219	0.219743	-0.54831	0.0776166	1.23534	0.0362488	2.25805	putative LysR-family transcriptional regulator
NZ_JXUN01000030.1_cds_WP_012907280.1_4224	0.0622231	1.97462	0.0381763	3.1642	0.03354		putative anti-adapter protein IraM
NZ_JXUN01000030.1_cds_WP_024132871.1_4210	0.0054444	-2.33574	0.411868	1.15075	0.0184752	1.13153	GntR-family transcriptional regulator
NZ_JXUN01000030.1_cds_WP_042622895.1_4209	0.323143	-0.662863	0.0521439	1.7305	0.010364	2.35601	pseudogene
NZ_JXUN01000031.1_cds_WP_000104288.1_4248	0.0721276	0.785157	0.0172873	2.18237	0.0633525	1.51875	pseudogene
NZ_JXUN01000031.1_cds_WP_000599402.1_4245	0.178222	1.16626	0.0240336	2.73762	0.016242	3.42383	hypothetical prophage protein
NZ_JXUN01000031.1_cds_WP_012907697.1_4263	0.0230022	1.32472	0.433095	-0.462502	0.47726	0.881463	LexA repressor	lexA
NZ_JXUN01000031.1_cds_WP_012907700.1_4266	0.175735	0.329997	0.128945	0.546849	0.0172317	2.4296	4-hydroxybenzoate octaprenyltransferase	ubiA
NZ_JXUN01000031.1_cds_WP_012907701.1_4267	0.121212	0.116693	0.127677	0.38399	0.0444868	0.427171	chorismate--pyruvate lyase	ubiC
NZ_JXUN01000031.1_cds_WP_012907702.1_4268	0.00418995	-4.38715	0.064696	-1.16888	0.226824	-1.30488	maltose operon periplasmic protein	malM
NZ_JXUN01000031.1_cds_WP_012907703.1_4269	0.0163638	-5.91124	0.166784	-2.38398	0.16483	-2.54509	maltoporin (maltose-inducible porin)	lamB
NZ_JXUN01000031.1_cds_WP_012907704.1_4270	0.0116133	-4.27001	0.226264	-1.80022	0.283338	1.73952	maltose/maltodextrin transport system,ATP-binding protein	malK
NZ_JXUN01000031.1_cds_WP_012907706.1_4272	0.00891362	-5.79911	0.237853	-1.33804	0.41343	0.0599583	maltose transport system, permease protein	mslF
NZ_JXUN01000031.1_cds_WP_012907707.1_4273	0.00683174	-5.47676	0.207176	-1.2989	0.193529	-1.96957	maltose transport system, permease protein	malG
NZ_JXUN01000031.1_cds_WP_012907715.1_4281	0.407664	1.20779			0.0378393	2.43471	putative lipoprotein
NZ_JXUN01000031.1_cds_WP_012907716.1_4282		-2.64885	0.16024	1.33461	0.0304189	3.76022	putative exported protein
NZ_JXUN01000031.1_cds_WP_012907720.1_4286	0.0999543	0.801006	0.00108382	1.30751	0.114146	0.67084	lysine-sensitive aspartokinase III	lysC
NZ_JXUN01000031.1_cds_WP_012907723.1_4289	0.435605	0.189808	0.0461946	1.29602	0.0178883	2.18558	transcriptional regulator	rtcR
NZ_JXUN01000031.1_cds_WP_012907726.1_4292	0.442782	0.168027	0.099422	1.44272			ribosomal large subunit pseudouridine synthase F	rluF
NZ_JXUN01000031.1_cds_WP_024132954.1_4271	0.0126194	-5.88481	0.279328	-1.76381	0.171924	-1.98832	maltose transport system, substrate-binding protein	malE
NZ_JXUN01000031.1_cds_WP_024132955.1_4276	0.351831	0.560908			0.00571806	2.01044	hypothetical protein
NZ_JXUN01000031.1_cds_WP_024132956.1_4277	0.395657	-0.00991298	0.0892669	2.9298			putative oxidoreductase
NZ_JXUN01000031.1_cds_WP_024132957.1_4287	0.365956	-0.562422	0.14976	2.32	0.0416979	3.9699	conserved hypothetical protein
NZ_JXUN01000031.1_cds_WP_024132959.1_4295	0.0313873	-2.09938	0.280227	-0.935337	0.459503	0.097663	peptidase E	pepE
NZ_JXUN01000031.1_cds_WP_042622896.1_4279	0.230306	0.604088	0.0317472	1.92165	0.0416141	1.31268	PTS system, cellobiose-specific IIa component
NZ_JXUN01000033.1_cds_WP_012904794.1_4331	0.0951126	0.665711	0.029359	1.3633	0.195065	0.232368	probable manno(fructo)kinase	mak
NZ_JXUN01000034.1_cds_WP_071820635.1_4348	0.0355416	1.41583	0.237081	1.16525	0.202389	-0.00323091	LifA-like protein OR pseudogene	lifA3
NZ_JXUN01000035.1_cds_WP_012907858.1_4372	0.194057	-0.0344394	0.11616	0.715909	0.00663135	1.31473	putative carbohydrate kinase
NZ_JXUN01000035.1_cds_WP_012907861.1_4369	0.475223	-1.01898			0.00174578	4.12665	putative sugar kinase
NZ_JXUN01000035.1_cds_WP_012907862.1_4368	0.420997	-0.480049	0.0327344	1.53922			putative phosphogluconate dehydrogenase
NZ_JXUN01000035.1_cds_WP_012907864.1_4366	0.403603	1.2469			0.0485634	2.25408	putative N-acylglucosamine 2-epimerase
NZ_JXUN01000036.1_cds_WP_012905564.1_4393	0.046424	1.04898	0.384154	-0.648049	0.333016	-0.396997	protease IV	sppA
NZ_JXUN01000040.1_cds_WP_012907886.1_4438	0.205212	-1.16682	0.152211	0.854049	0.0380685	1.88019	trk system potassium uptake protein	trkH
NZ_JXUN01000040.1_cds_WP_012907887.1_4437	0.475789	0.411457	0.226382	1.57748	0.0209205	2.1027	conserved hypothetical protein
NZ_JXUN01000040.1_cds_WP_012907898.1_4426	0.00634798	1.26938	0.20274	0.41582	0.294707		probable ubiquinone biosynthesis protein	ubiB
NZ_JXUN01000040.1_cds_WP_012907899.1_4425	0.0719468	1.18537	0.339356	-0.262518	0.0081379	-1.30381	conserved hypothetical protein
NZ_JXUN01000040.1_cds_WP_012907903.1_4421	0.0178771	1.29417	0.0168275	0.903623	0.00598947	2.61804	putative carboxymethylenebutenolidase
NZ_JXUN01000040.1_cds_WP_012907904.1_4420	0.129992	3.23781			0.0100806	3.33385	5-methyltetrahydropteroyltriglutamate-homocysteine methyltransferase	metE
NZ_JXUN01000040.1_cds_WP_012907905.1_4419	0.440118	-0.267928	0.0418912	2.36327	0.0375739		trans-activator of metE and metH (LysR-family transcriptional regulator)	metR
NZ_JXUN01000040.1_cds_WP_012907910.1_4414	0.0922405	0.404197	0.0291322	1.2158	0.141727	0.397645	threonine efflux protein	rhtC
NZ_JXUN01000040.1_cds_WP_012907911.1_4413	0.0026451	1.23303	0.187081	-1.30771	0.343114	0.251717	ATP-dependent DNA helicase	recQ
NZ_JXUN01000041.1_cds_WP_012904523.1_4456	0.00900698	-2.90851	0.364577	-0.0388802	0.118728	2.08048	PTS system IIA component
NZ_JXUN01000041.1_cds_WP_012904529.1_4450	0.0221609	1.43157	0.273514	1.37943	0.417693	0.629365	poly(A) polymerase	pcnB
NZ_JXUN01000041.1_cds_WP_012904532.1_4446		0.276749	0.0604416	1.64537	0.0613749	1.31689	2'-5' RNA ligase	ligT
NZ_JXUN01000045.1_cds_WP_012907660.1_4467	0.370647	0.127212			0.000145974	3.15268	universal stress protein g	uspG
NZ_JXUN01000047.1_cds_WP_001162094.1_4525	0.0682537	1.16178	0.040606	1.10858	0.284386	-1.02347	DNA-directed RNA polymerase alpha chain	rpoA
NZ_JXUN01000047.1_cds_WP_001216372.1_4526	0.0178087	1.15548	0.0128713	1.16459	0.391274	0.248521	50S ribosomal subunit protein L17	rplQ
NZ_JXUN01000047.1_cds_WP_012908423.1_4497	0.105087	-1.82579			0.0272972	3.65235	putative T2SS protein A	gspA
NZ_JXUN01000047.1_cds_WP_012908431.1_4522	0.0624844	0.444237	0.0148388	1.25959	0.294785	-0.270982	30S ribosomal subunit protein S13	rpsM
NZ_JXUN01000047.1_cds_WP_012908433.1_4527	0.032093	2.8299	0.345447	2.30388	0.0438434	2.53252	conserved hypothetical protein
NZ_JXUN01000047.1_cds_WP_012908434.1_4528	0.127409	1.10401	0.0306751	0.966476	0.00222915	1.94719	putative Zn(II)-responsive regulator	zntR
NZ_JXUN01000049.1_cds_WP_012905495.1_4543	0.371031	-0.121724	0.485136	-0.0334116	0.0223575	1.00189	two-component sensor kinase	phoQ
NZ_JXUN01000058.1_cds_WP_012905641.1_4587		-2.35337	0.267951	0.257839	0.0101658	2.78013	putative ABC transporter ATP-binding protein
NZ_JXUN01000058.1_cds_WP_012905642.1_4586	0.0479692	3.17581			0.107419	2.35837	putative ABC transporter ATP-binding protein OR putative ABC transporter membrane protein
NZ_JXUN01000058.1_cds_WP_012905648.1_4580	0.463875	-0.466566	0.0925855	0.654662	0.0408495	2.26697	putative oxidoreductase Fe-S subunit
NZ_JXUN01000058.1_cds_WP_012905652.1_4575	0.389263	0.0989838	0.0271271	1.14958	0.335632	1.19689	putative ATP-binding protein of ABC transporter
NZ_JXUN01000058.1_cds_WP_012905654.1_4573	0.214993	0.68373	0.249659	1.07902	0.000380391	1.6229	putative exported protein
NZ_JXUN01000058.1_cds_WP_024132638.1_4598	0.0436624	2.47043	0.287362	1.38435	0.156489	0.403159	conserved hypothetical protein
NZ_JXUN01000059.1_cds_WP_012904712.1_4608	0.266085	2.06542	0.181541	2.41518	0.0446799	5.25489	anaerobic C4-dicarboxylate transporter	dcuA
NZ_JXUN01000059.1_cds_WP_012904714.1_4610	0.0814604	0.719797	0.0241448	1.63	0.00643607	2.05371	gamma-glutamylputrescine synthetase	puuA
NZ_JXUN01000059.1_cds_WP_012904715.1_4611	0.493939	-0.83328	0.275606	-0.268305	0.00227689	1.61112	gamma-glutamyl-gamma-aminobutyrate hydrolase	puuD
NZ_JXUN01000059.1_cds_WP_012904716.1_4612	0.169551	0.657863	0.125852	1.19078	0.0432164	1.37173	transcriptional regulator of the polyamine metabolism genes	puuR
NZ_JXUN01000059.1_cds_WP_012904720.1_4616	0.225701	-0.607777	0.0688507	0.891857	0.0233731		hypothetical protein
NZ_JXUN01000059.1_cds_WP_012904721.1_4617	0.166403	-2.56291	0.010517	1.15205	0.083503	0.154313	hypothetical protein
NZ_JXUN01000059.1_cds_WP_012904724.1_4620	0.188478	1.4042	0.0891577	1.29017	0.0243502	2.3368	putative fimbrial chaperone protein
NZ_JXUN01000059.1_cds_WP_012904725.1_4621	0.0361718	1.33373	0.112402	1.08764	0.366385	0.992283	putative major fimbrial subunit
NZ_JXUN01000059.1_cds_WP_012904727.1_4623	0.327827	1.09215			0.0315202	1.28364	putative membrane protein
NZ_JXUN01000059.1_cds_WP_012904730.1_4626	0.380347	-0.085859	0.337112	0.229647	0.0383098	3.12729	putative microcin secretion protein	mchD
NZ_JXUN01000059.1_cds_WP_012904731.1_4627	0.0294291	1.46499	0.0265983	1.55035	0.10781	1.04256	putative response regulator
NZ_JXUN01000059.1_cds_WP_012904740.1_4635		-2.06733	0.0368132	1.72337			putative zinc-binding dehydrogenase
NZ_JXUN01000059.1_cds_WP_012904741.1_4636	0.142037	2.14308	0.0106038	2.14078	0.0620746	2.29273	hypothetical protein
NZ_JXUN01000059.1_cds_WP_012904744.1_4639	0.176524	3.04013	0.023561	4.53019	0.0155649	7.08769	putative xanthine dehydrogenase, FAD-binding subunit
NZ_JXUN01000059.1_cds_WP_012904748.1_4643	0.26363	0.36282	0.0648746	2.23218	0.0111747	3.51306	putative terminal oxidase subunit I
NZ_JXUN01000059.1_cds_WP_012904756.1_4652	0.469952	0.441928	0.0347618	2.04108	0.154045	1.69626	lactose permease	lacY
NZ_JXUN01000059.1_cds_WP_012904757.1_4653	0.11577	-1.37768	0.136356	1.37685	0.00547647	2.7773	beta-galactosidase	lacZ
NZ_JXUN01000059.1_cds_WP_012904759.1_4655	0.169501	0.657018	0.0277475	1.96403	0.0439125	2.2948	putative AraC-family transcriptional regulator
NZ_JXUN01000059.1_cds_WP_012904762.1_4658	0.0129308	-1.6531				1.81314	Fe(3+) ions import ATP-binding protein FbpC	fbpC
NZ_JXUN01000059.1_cds_WP_012904764.1_4660	0.280077	0.00282007	0.259899	1.11619			ABC transporter periplasmic iron-binding protein	afuA
NZ_JXUN01000059.1_cds_WP_012904768.1_4664	0.0142025	-2.7347			0.283533		aurine ABC transporter, substrate-binding protein(sulfate starvation induced protein)	tauA
NZ_JXUN01000059.1_cds_WP_012904769.1_4665		-0.0519807	0.150836	1.57151	0.0395169	1.73915	taurine ABC transporter, ATP-binding protein	tauB
NZ_JXUN01000059.1_cds_WP_012904775.1_4671	0.28348	0.754365	0.0915309	1.24314	0.0124044	3.16562	penicillin-binding protein	ampH
NZ_JXUN01000059.1_cds_WP_012904776.1_4672	0.309415	0.153434	0.168623	2.2172	0.0174972	2.91676	putative microcin B17 uptake protein	sbmA
NZ_JXUN01000059.1_cds_WP_012904784.1_4680	0.0364255	1.11213	0.0662131	1.57554	0.0629551	1.9051	alkaline phosphatase	phoA
NZ_JXUN01000059.1_cds_WP_012904785.1_4681	0.410965	0.412998	0.0233907	2.24816	0.0934402	2.50262	phosphate starvation-inducible protein	psiF
NZ_JXUN01000059.1_cds_WP_024132501.1_4622	0.27712	0.800801	0.17245	1.18854	0.0319468	2.65569	putative membrane protein
NZ_JXUN01000059.1_cds_WP_024132503.1_4632	0.475491	0.272257	0.0530314	1.78436	0.00244225	3.4303	Major Facilitator Superfamily transporter
NZ_JXUN01000059.1_cds_WP_024132507.1_4654	0.020756	0.947675	0.0194829	1.21769	0.0271401	0.843477	lactose operon repressor	lacI
NZ_JXUN01000059.1_cds_WP_024132509.1_4675	0.444116	-0.17701	0.266677	0.0582687	0.0398957	0.326832	putative membrane protein
NZ_JXUN01000059.1_cds_WP_024132511.1_4677		4.93937			0.00230538	4.11688	putative membrane protein
NZ_JXUN01000059.1_cds_WP_042622937.1_4645	0.0291093	2.13135	0.473929	0.572081	0.00270655	5.49523	putative terminal oxidase subunit II
NZ_JXUN01000059.1_cds_WP_072044760.1_4606	0.338033	0.0659749	0.460051	-0.144448			conserved hypothetical protein
NZ_JXUN01000060.1_cds_WP_012907149.1_4714	0.0284241	0.650875	0.00940461	1.01091	0.0862005	1.00483	two-component sensor kinase/response regulator	barA
NZ_JXUN01000060.1_cds_WP_012907150.1_4715	0.237745	-0.174352	0.0497459	0.997028	0.207554	0.554936	23s rRNA (uracil-5-)-methyltransferase	rumA
NZ_JXUN01000060.1_cds_WP_024132856.1_4722	0.191408	-1.16103	0.0216581	1.68744	0.32169	-0.226173	probable hydrolase
NZ_JXUN01000062.1_cds_WP_012904635.1_4734	0.447483	-0.0751296	0.266062	-0.434079	0.0422959	3.00909	hypothetical prophage protein
NZ_JXUN01000062.1_cds_WP_012904636.1_4733	0.0327634	-2.5974	0.241141	-0.486258	0.127111	0.779939	putative prophage DNA adenine methylase	dam
NZ_JXUN01000062.1_cds_WP_024132487.1_4726	0.321928	0.299907	0.243166	0.544082	0.00747866	3.27571	hypothetical prophage protein
NZ_JXUN01000063.1_cds_WP_000905061.1_4745	0.252529	0.0562465	0.0354335	1.17276	0.0135563	1.46852	pseudogene
NZ_JXUN01000063.1_cds_WP_000979945.1_4744	0.414925	-0.177216	0.421142	-0.257083	0.0193634	3.7843	pseudogene
NZ_JXUN01000063.1_cds_WP_012906207.1_4738	0.361794	0.122614	0.0286903	2.10486	0.0264478	4.23207	pseudogene
NZ_JXUN01000063.1_cds_WP_012906209.1_4743		-2.63333	0.481137	1.39017	0.323875	0.151124	pseudogene
NZ_JXUN01000064.1_cds_WP_012907804.1_4771	0.231922	-0.691027	0.1364	0.612661	0.0414914	0.25758	Cell division protein zapB	zapB
NZ_JXUN01000064.1_cds_WP_012907805.1_4770	0.0135796	-1.14006	0.43041	0.251653	0.261342	-0.849861	glycerol uptake facilitator protein	glpF
NZ_JXUN01000064.1_cds_WP_012907808.1_4767	0.0734581	1.40384	0.0143104	2.32756			ferredoxin--NADP reductase	fpr
NZ_JXUN01000064.1_cds_WP_012907813.1_4762	0.198023	1.26694			0.0301294	1.62891	putative membrane protein
NZ_JXUN01000064.1_cds_WP_012907814.1_4761	0.0331513	2.7436	0.0272144	2.54694	0.00300903	3.35097	putative exported protein
NZ_JXUN01000064.1_cds_WP_012907815.1_4760	0.0632011	2.77747	0.139286	2.55537	0.013503	4.88503	putative exported protein
NZ_JXUN01000064.1_cds_WP_012907821.1_4754	0.010374	-4.36265	0.0900736	1.24734	0.0544896	-3.18896	periplasmic protein CpxP	cpxP
NZ_JXUN01000064.1_cds_WP_071820663.1_4755	0.158311	0.997335	0.0189797	1.92837	0.00901228	2.21517	putative exported protein
NZ_JXUN01000065.1_cds_WP_012904584.1_4778	0.00928888	-1.15212	0.473866	-0.478671	0.108036	-0.0505247	RcsF, phosphorelay glucose and zinc sensor	rcsF
NZ_JXUN01000066.1_cds_WP_012908943.1_4790	0.120421	-1.28287	0.0269891	0.665626	0.0242073	0.719546	pCROD1 plasmid	pCROD1
NZ_JXUN01000066.1_cds_WP_042622953.1_4793	0.453752	0.0646748	0.214665	1.41933	0.0253107	1.58065	pCROD1 plasmid	pCROD1
NZ_JXUN01000067.1_cds_WP_012905017.1_4803	0.447195	0.536269	0.00950724	2.31031	0.0506077	2.95377	conserved hypothetical protein
NZ_JXUN01000067.1_cds_WP_012905018.1_4802	0.187715	2.28168			0.00688661	4.54485	lysR-family transcriptional regulator
NZ_JXUN01000070.1_cds_WP_012906210.1_4813	0.351024	0.677875	0.0295282	2.11049	0.142936	1.25843	pseudogene
NZ_JXUN01000071.1_cds_WP_012906814.1_4817	0.0730955	0.585145	0.229299	0.30487	0.0434109	1.16507	IS3 family transposase B
NZ_JXUN01000072.1_cds_WP_012906361.1_4936	0.0833648	0.482337	0.0435005	1.48169	0.0159376	1.87183	histidinol dehydrogenase	hisD
NZ_JXUN01000072.1_cds_WP_012906362.1_4935	0.0581041	0.499582	0.105275	1.02151	0.0233515	1.96322	histidinol-phosphate aminotransferase	hisC
NZ_JXUN01000072.1_cds_WP_012906363.1_4934	0.0769906	0.654056	0.18338	0.296183	0.019837	1.56928	histidinol-phosphate aminotransferase OR histidine biosynthesis bifunctional protein includes histidinol-phosphatase imidazoleglycerol-phosphat dehydratase]	hisC, hisB
NZ_JXUN01000072.1_cds_WP_012906364.1_4933	0.031239	3.8967	0.11906	1.56651	0.036634	4.73355	imidazole glycerol phosphate synthase subunit	hisH
NZ_JXUN01000072.1_cds_WP_012906378.1_4919	0.024078	-2.86818	0.399255	0.00203842	0.00523079	-0.917972	glucose-1-phosphate thymidylyltransferase	rfbA
NZ_JXUN01000072.1_cds_WP_012906384.1_4913	0.00245049	-1.61062	0.3977	0.59	0.19761	2.79803	putative colanic acid biosynthesis glycosyl transferase	wcaL
NZ_JXUN01000072.1_cds_WP_012906385.1_4912	0.454396	-0.0990688					putative flippase	wzxC
NZ_JXUN01000072.1_cds_WP_012906386.1_4911	0.388329	0.689681	0.00632226	3.30667	0.103904	4.2843	putative colanic biosynthesis UDP-glucose lipid carrier transferase	wcaJ
NZ_JXUN01000072.1_cds_WP_012906388.1_4909		2.49105	0.112523	2.10391			mannose-1-phosphate guanylyltransferase	manC
NZ_JXUN01000072.1_cds_WP_012906389.1_4908		0.368651	0.0453259	3.05011	0.120033	1.84207	putative colanic acid biosynthesis glycosyl transferase	wcaI
NZ_JXUN01000072.1_cds_WP_012906392.1_4905	0.0252698	1.67763	0.0644624	2.02473	0.0181608	5.53953	GDP-mannose 4,6-dehydratase	gmd
NZ_JXUN01000072.1_cds_WP_012906394.1_4903	0.48491	-0.89951	0.0543431	1.00918	0.0194853	1.76645	putative colanic acid biosynthesis glycosyl transferase	wcaE
NZ_JXUN01000072.1_cds_WP_012906396.1_4901			0.223172	1.48912	0.0280729	3.69495	putative colanic acid biosynthesis glycosyl transferase	wcaE
NZ_JXUN01000072.1_cds_WP_012906401.1_4896	0.0197767	-2.23056	0.0267803	1.42467			putative polysaccharide export protein	wza
NZ_JXUN01000072.1_cds_WP_012906404.1_4892	0.0190617	1.08433	0.468098	-0.11088	0.478868	-1.09987	deoxycytidine triphosphate deaminase	dcd
NZ_JXUN01000072.1_cds_WP_012906406.1_4890	0.00719438	1.65811	0.0304382	2.3239	0.0441513	1.81785	putative signal transduction protein
NZ_JXUN01000072.1_cds_WP_012906407.1_4889	0.481883	-0.0827511			0.0168369	3.2189	DNA-3-methyladenine glycosidase II	alkA
NZ_JXUN01000072.1_cds_WP_012906408.1_4888		3.71843	0.0443284	3.89998	0.0863362		conserved hypothetical protein
NZ_JXUN01000072.1_cds_WP_012906409.1_4886	0.0934827	0.735891	0.177099	0.890303	0.00934808	1.51092	multidrug resistance protein	mdtA
NZ_JXUN01000072.1_cds_WP_012906411.1_4884	0.102494	-1.28455	0.0343612	2.21468	0.0187618	1.2815	multidrug resistance protein	mdtC
NZ_JXUN01000072.1_cds_WP_012906422.1_4873		2.9674			0.0075596	3.13265	ABC transporter, permease protein
NZ_JXUN01000072.1_cds_WP_012906424.1_4871	0.450098	-0.299704			0.0324166	1.88223	putative mandelate racemase/muconate lactonising enzyme
NZ_JXUN01000072.1_cds_WP_012906425.1_4870	0.155659	0.725273	0.0513371	2.1292	0.0255251	1.8964	fructose-bisphosphate aldolase class 1	fbaD
NZ_JXUN01000072.1_cds_WP_012906433.1_4861	0.448327	0.675963	0.406719	0.162449	0.0400041	2.3048	putative fimbrial adhesin
NZ_JXUN01000072.1_cds_WP_012906434.1_4860	0.145475	2.84985	0.0219113	4.14537			fimbrial usher protein
NZ_JXUN01000072.1_cds_WP_012906435.1_4859		-0.283144	0.0380179	0.754047	0.00408792	3.09365	fimbrial chaperone protein
NZ_JXUN01000072.1_cds_WP_012906440.1_4854	0.0504186	1.05048	0.0268414	1.05058	0.00657843		two-component system response regulator
NZ_JXUN01000072.1_cds_WP_012906443.1_4851	0.0511126	0.520608	0.0185669	1.31361	0.176937	-0.481819	putative exported protein
NZ_JXUN01000072.1_cds_WP_012906444.1_4850	0.412267	0.302489	0.0270738	1.54358	0.0263995	1.89184	ABC transporter, permease protein
NZ_JXUN01000072.1_cds_WP_012906445.1_4849	0.0223078	0.621383	0.17481	1.25823	0.0137161	0.841277	ABC transporter, permease protein
NZ_JXUN01000072.1_cds_WP_012906446.1_4848	0.444207	-0.456701	0.166739	1.10786	0.0119246	2.51588	ABC transporter permease protein
NZ_JXUN01000072.1_cds_WP_012906448.1_4846	0.319618	-0.813764	0.194039	0.401141		3.36903	Major facilitator superfamily transporter
NZ_JXUN01000072.1_cds_WP_012906449.1_4845		0.832675	0.047739	2.01509	0.0479112	1.75912	Major facilitator superfamily transporter
NZ_JXUN01000072.1_cds_WP_012906461.1_4831	0.188939	-1.55761	0.386188	-0.445468	0.0156716	2.54691	putative short-chain dehydrogenase
NZ_JXUN01000072.1_cds_WP_012906465.1_4826		-2.43029	6.60615e-06	3.19203			FAA-hydrolase-family protein
NZ_JXUN01000072.1_cds_WP_012906466.1_4825	0.301457	0.173454	0.286496	-1.17068	0.023537	4.17951	putative gentisate 1,2-dioxygenase
NZ_JXUN01000072.1_cds_WP_012906469.1_4822	0.0471648	1.56008	0.0286292	2.44943	0.00842078	2.81087	putative membrane protein
NZ_JXUN01000072.1_cds_WP_012906472.1_4819	0.000172512	1.03612	0.211491	0.830143	0.0383417	0.592886	putative exported protein
NZ_JXUN01000072.1_cds_WP_024132740.1_4907	0.166613	1.28414	0.387641	1.04231	0.0285828	2.26096	GDP-mannose mannosyl hydrolase	nudD
NZ_JXUN01000077.1_cds_WP_024132718.1_4962	0.200954	-0.359439	0.0536647	0.921279	0.0108958	1.60123	pseudogene
NZ_JXUN01000077.1_cds_WP_042622972.1_4963	0.193984	1.3933					hypothetical prophage protein
NZ_JXUN01000078.1_cds_WP_012905249.1_5030		-2.0345	0.00656065	2.09846	0.000763703	2.85124	pseudogene
NZ_JXUN01000078.1_cds_WP_012905253.1_5026	0.09544	2.31471	0.0386164	1.32545	0.00478095	3.24961	pseudogene
NZ_JXUN01000078.1_cds_WP_012905260.1_5019	0.0988945	1.96749			0.0181601	4.43471	pseudogene
NZ_JXUN01000078.1_cds_WP_012905261.1_5018	0.199522	0.390002	0.0108686	1.27451			pseudogene
NZ_JXUN01000078.1_cds_WP_012905267.1_5011	0.346593	0.402811			0.00561526	3.59606	pseudogene
NZ_JXUN01000078.1_cds_WP_012905268.1_5010	0.329472	-0.747678	0.0116827	2.15125			pseudogene
NZ_JXUN01000078.1_cds_WP_012905269.1_5009	0.457235	0.51656	0.264817	-0.294612	0.039164	1.81082	pseudogene
NZ_JXUN01000078.1_cds_WP_012905272.1_5005	0.0270486	2.38945	0.11666	1.05508	0.0474256	2.18369	LuxR-family transcriptional regulator
NZ_JXUN01000078.1_cds_WP_012905274.1_5001	0.168389	0.882839	0.163157	3.13734	0.00450097	4.67548	leucyl/phenylalanyl-tRNA-protein transferase	aat
NZ_JXUN01000078.1_cds_WP_012905283.1_4990	0.17228	1.12046			0.0180752	2.20593	anaerobic dimethyl sulfoxide reductase chain B	dmsB
NZ_JXUN01000078.1_cds_WP_012905284.1_4989	0.241534	1.01751	0.243586	-0.0961414	0.0343405	1.22414	anaerobic dimethyl sulfoxide reductase chain C	dmsC
NZ_JXUN01000078.1_cds_WP_012905285.1_4988		0.397608	0.0338661	2.90505	0.0290635		putative isochorismatase
NZ_JXUN01000078.1_cds_WP_012905288.1_4985	0.0204819	1.08854	0.484271	-0.31919		3.06616	putative phosphotransferase enzyme II, A componen
NZ_JXUN01000078.1_cds_WP_012905293.1_4980	0.241473	0.281946	0.238542	-0.300442	0.0389357	1.1426	putative DNA binding protein
NZ_JXUN01000078.1_cds_WP_012905299.1_4974	0.212926	0.223332	0.103618	1.08384	0.0203353		putative membrane protein
NZ_JXUN01000078.1_cds_WP_012905303.1_4969	0.41349	-0.234052	0.401368	0.776726	0.0349705	-1.8268	30S ribosomal protein S1	rpsA
NZ_JXUN01000078.1_cds_WP_024132571.1_5013	0.0762063	2.58131	0.036005	2.7478	0.014774	5.06865	pseudogene
NZ_JXUN01000078.1_cds_WP_024132572.1_5012	0.247301	-1.1699	0.0119905	1.4756	0.0022379	2.63361	pseudogene
NZ_JXUN01000078.1_cds_WP_024132575.1_5004	0.127299	2.65505	0.0268215	1.0499	0.0028666	2.6827	Hypothetical protein
NZ_JXUN01000078.1_cds_WP_024132576.1_4981	0.0475438	-2.3031	0.146765	0.875224	0.0371704	1.06006	conserved hypothetical protein
NZ_JXUN01000078.1_cds_WP_071820571.1_4995	0.0179382	0.941903	0.065216	1.28972	0.156906	-0.358155	dna translocase ftsk	ftsK
NZ_JXUN01000080.1_cds_WP_012906959.1_5063	0.263601	0.275005	0.286602	-0.376419	0.0170692	2.98497	conserved hypothetical protein
NZ_JXUN01000080.1_cds_WP_012906961.1_5065	0.0760127	1.71867	0.111886	0.727011			aminopeptidase	ypdE
NZ_JXUN01000080.1_cds_WP_012906964.1_5068	0.180402	-2.04587	0.0149832	2.61417	0.00744729	2.17373	fructose-like specific PTS system EIIB component 1	fryB
NZ_JXUN01000080.1_cds_WP_012906968.1_5072	0.0580946	0.861276	0.0297863	1.31196	0.0884657	3.47448	putative ion-channel protein
NZ_JXUN01000080.1_cds_WP_024132823.1_5062	0.384748	-0.868164	0.0167134	1.22149	0.323204	-0.804082	conserved hypothetical protein
NZ_JXUN01000083.1_cds_WP_012905098.1_5082		-1.0981	0.0796407	2.80325	0.00557766	2.88232	imidazolonepropionase	hutI
NZ_JXUN01000083.1_cds_WP_012905105.1_5089	0.44487	0.456673	0.0779862	0.863352	0.0359666	2.04044	biotin synthetase	bioB
NZ_JXUN01000083.1_cds_WP_012905106.1_5090	0.468264	0.0267499	0.0742815	1.72089	0.0159995	4.10904	8-amino-7-oxononanoate synthase	bioF
NZ_JXUN01000083.1_cds_WP_012905109.1_5095	0.204817	0.773154			0.0388801	1.17481	UvrABC system protein B (excinuclease ABC subunit B)	uvrB
NZ_JXUN01000083.1_cds_WP_012905112.1_5098	0.452075	-0.499215	0.322859	1.31512	0.0342597	2.11342	molybdenum cofactor biosynthesis protein B	moaB
NZ_JXUN01000083.1_cds_WP_012905126.1_5112	0.0222956	0.944285	0.00710247	2.15134	0.00430106	1.99044	putative LysR-family transcriptional regulator
NZ_JXUN01000083.1_cds_WP_012905127.1_5113	0.431614	-0.200477			0.0158823	2.88569	Major Facilitator Superfamily transporter
NZ_JXUN01000083.1_cds_WP_012905128.1_5114	0.0745896	2.48934	0.0519936	1.62311	0.0126171	3.59279	putative exported protein
NZ_JXUN01000087.1_cds_WP_012904997.1_5122	0.0538295	0.758013	0.0127074	2.2396	0.123318		glutamate/aspartate ABC transporter, permease protein	gltK
NZ_JXUN01000087.1_cds_WP_012905008.1_5133	0.0111188	1.44486	0.131942	1.0227	0.192855	1.90158	putative N-acetylglucosamine metabolism protein	nagD
NZ_JXUN01000087.1_cds_WP_012905010.1_5135	0.118726	-0.632848			0.00585522	3.21718	N-acetylglucosamine-6-phosphate deacetylase	nagA
NZ_JXUN01000088.1_cds_WP_012906542.1_5152	0.485059	0.143416	0.214712	0.256836	0.00227612	1.74403	regulatory protein of adaptative response [contains: methylated-DNA--protein-cysteine methyltransferase]	ada
NZ_JXUN01000088.1_cds_WP_012906543.1_5151	0.117288	0.920687	0.279291	0.154945	0.00666652	2.92871	thiamine biosynthesis lipoprotein	apbE
NZ_JXUN01000088.1_cds_WP_012906544.1_5150	0.0256899	3.3035	0.0301361	1.60799	0.0321376	1.10126	outer membrane protein C	ompC
NZ_JXUN01000088.1_cds_WP_012906551.1_5142	0.055586	1.15468	0.145146	1.31922	0.0474744	3.11277	putative ferredoxin
NZ_JXUN01000088.1_cds_WP_042622990.1_5153	0.361155	1.4236	0.329139	-0.691148	0.0472835	1.59018	alpha-ketoglutarate-dependent dioxygenase (alkylated DNA repair protein)	alkB
NZ_JXUN01000089.1_cds_WP_012905069.1_5182	0.239047	0.0166105	0.212706	0.432221	0.0482189	1.20767	zinc transporter	zitB
NZ_JXUN01000089.1_cds_WP_012905070.1_5181	0.0763404	-1.80633	0.00856107	2.26013	0.0500865	1.28732	putative exported protein
NZ_JXUN01000089.1_cds_WP_012905078.1_5173	0.40108	0.429237			0.0142138	5.08375	putative Chb operon repressor	chbR
NZ_JXUN01000089.1_cds_WP_012905079.1_5172	0.167445	0.00652108			0.0408093	2.61881	6-phospho-beta-glucosidase	chbF
NZ_JXUN01000089.1_cds_WP_012905080.1_5171	0.03263	-2.08836	0.0456807	1.79376	0.00312218	4.98175	putative chb operon protein ChbG	chbG
NZ_JXUN01000089.1_cds_WP_012905083.1_5168	0.298383	0.277239			0.263361	-0.111519	galactose-1-phosphate uridylyltransferase	galT
NZ_JXUN01000089.1_cds_WP_012905094.1_5156	0.418987	-0.0252234	0.458388	0.293996	0.00591049	4.91849	conserved hypothetical protein
NZ_JXUN01000089.1_cds_WP_071820569.1_5165	0.296642	0.215696	0.00648801	1.92158	0.011142	1.56491	putative molybdenum transport ATP-binding protein (photorepair protein PhrA) OR transcriptional regulator	modF, modE
NZ_JXUN01000090.1_cds_WP_000985718.1_5213	0.071159	-1.90309	0.0210205	0.746612	0.0113774	1.01839	pseudogene
NZ_JXUN01000091.1_cds_WP_012908668.1_5223	0.0295781	2.86462	0.0152165	2.64739	0.00350535	3.17031	2,4-dienoyl-CoA reductase [NADPH]	fadH
NZ_JXUN01000091.1_cds_WP_012908670.1_5221	0.392983	0.314577	0.164361	1.15742	0.0011855	4.18237	aerotaxis receptor protein	air
NZ_JXUN01000091.1_cds_WP_012908672.1_5219	0.475456	-0.345412	0.127241	0.564465	0.0203167	1.44868	putative transcriptional Regulator
NZ_JXUN01000091.1_cds_WP_012908676.1_5216	0.207943	1.93207	0.12229	2.1355	0.0164063	1.77297	hypothetical protein
NZ_JXUN01000091.1_cds_WP_042622996.1_5215	0.207907	-1.10576			0.00811695	2.52516	putative outer membrane efflux protein of T1SS
NZ_JXUN01000094.1_cds_WP_012908869.1_5232		-0.408302	0.0984461	2.43779	0.0297682	4.52381	putative PTS system, IIbc component
NZ_JXUN01000094.1_cds_WP_012908871.1_5234	0.173395	0.404041	0.298749	-0.803703	0.00548289	4.1452	putative PTS system, IIa component
NZ_JXUN01000095.1_cds_WP_012906598.1_5239	0.0131086	-1.46489	0.433465	0.0411911	0.30278	-0.299848	NADP-dependent malic enzyme	maeB
NZ_JXUN01000095.1_cds_WP_012906600.1_5242					0.0566685	1.41918	transketolase 2	tktB
NZ_JXUN01000095.1_cds_WP_012906601.1_5243	0.0115647	-2.03161	0.348913	-1.30324	0.0468747	0.486646	putative exported protein
NZ_JXUN01000096.1_cds_WP_012907915.1_5304	0.256082	0.820878	0.0353331	2.09153	0.0556548	2.43467	magnesium transport protein	corA
NZ_JXUN01000096.1_cds_WP_012907921.1_5297	0.106742	0.626192	0.0197427	0.991434	0.472715	-0.0954285	putative lipoprotein
NZ_JXUN01000096.1_cds_WP_012907928.1_5290	0.045123	2.09769	0.0577103	1.34125	0.000565405	4.44881	probable amino acid permease
NZ_JXUN01000096.1_cds_WP_012907934.1_5284	0.0555596	1.60777	0.0208059	1.69684	0.0202757	1.11064	dTDP-fucosamine acetyltransferase OR dTDP-fucosamine acetyltransferase	rffC, wecD (synonyms)
NZ_JXUN01000096.1_cds_WP_012907936.1_5282	0.0747031	0.885349	0.0540214	1.11714	0.0152041	1.99661	dTDP-glucose 4,6-dehydratase	rffG
NZ_JXUN01000096.1_cds_WP_012907945.1_5272	0.120209	1.75891	0.122753	1.60391	0.0422179	2.21081	ATP-dependent DNA helicase	rep
NZ_JXUN01000096.1_cds_WP_012907948.1_5269	0.478592	-0.0936201	0.196808	0.827826	0.0363864	2.11185	putative glycerate kinase
NZ_JXUN01000096.1_cds_WP_012907950.1_5266	0.2808	2.75112			0.000872116	4.48152	LysR-family transcriptional regulator	ilvY
NZ_JXUN01000096.1_cds_WP_042623004.1_5259	0.254705	1.62291			0.0921851	2.46998	pseudogene
NZ_JXUN01000097.1_cds_WP_012906273.1_5312	0.0489998	-2.78561	0.47656	-0.0753398	0.291017	-0.395046	conserved hypothetical protein
NZ_JXUN01000097.1_cds_WP_012906275.1_5309	0.122857	-3.07971	0.358682	-0.180469			LysR-family transcriptional regulator	cbl
NZ_JXUN01000098.1_cds_WP_012904874.1_5321	0.152336	0.810499	0.011185	1.984	0.0530176	1.4777	primosomal replication protein N	priC
NZ_JXUN01000098.1_cds_WP_012904879.1_5327	0.479878	-1.26843	0.0172325	1.51098	0.271774		chaperone (heat shock protein)	htpG
NZ_JXUN01000098.1_cds_WP_012904883.1_5332	0.140905	-1.30254	0.397984	-0.535709	0.0215217	2.33648	inosine-guanosine kinase	gsk
NZ_JXUN01000098.1_cds_WP_012904884.1_5333	0.265175	-0.0235086	0.232319	0.795605	0.00893232	2.42379	putative transport protein
NZ_JXUN01000098.1_cds_WP_012904885.1_5334	0.18854	-0.336992	0.0547055	0.737376	0.0390593	2.55129	fosmidomycin resistance protein	fsr
NZ_JXUN01000098.1_cds_WP_012904889.1_5338	0.029673	2.54484	0.00682976	2.48434	0.00344055		copper-transporting P-type ATPase	copA
NZ_JXUN01000098.1_cds_WP_012904890.1_5339	0.0271015	1.15672	0.186641	0.735409	0.159818	0.343609	copper efflux regulator	cueR
NZ_JXUN01000098.1_cds_WP_012904891.1_5340	0.0560329	1.38045	0.0657099	0.845278	0.0343248	2.32421	putative membrane protein
NZ_JXUN01000098.1_cds_WP_012904900.1_5349	0.118512	2.47124	0.223698	2.45983			outer membrane protein
NZ_JXUN01000098.1_cds_WP_012904910.1_5361	0.0222381	1.77034	0.435597	-0.472549		0.987117	putative inner membrane DNA-binding protein
NZ_JXUN01000098.1_cds_WP_012904920.1_5371		-2.95432	0.0488052	1.08369	0.0568691	2.21353	conserved hypothetical protein
NZ_JXUN01000098.1_cds_WP_024132528.1_5346	0.248052	0.0744596	0.0499153	1.22408	0.0188497	1.68986	acyl-coA thioesterase I	tesA
NZ_JXUN01000099.1_cds_WP_012908275.1_5373	0.00640237	-4.10517	0.184598	-1.22148	0.215018	-1.18584	putative lipoprotein
NZ_JXUN01000099.1_cds_WP_012908279.1_5377	0.0727829	2.68783			0.00630877	3.25312	putative membrane protein
NZ_JXUN01000099.1_cds_WP_012908281.1_5379	0.212886	1.06904	0.0298192	2.30618	0.0407983	3.614	Hcp family T6SS protein CtsH2	ctsH2
NZ_JXUN01000099.1_cds_WP_012908282.1_5381	0.267153	2.0355	0.0695957	1.184	0.027527	1.73166	2,3-diketo-L-gulonate TRAP transporter,substrate-binding periplasmic protein	yiaO
NZ_JXUN01000099.1_cds_WP_012908283.1_5382			0.0259613	3.25429	0.0118507	4.89044	2,3-diketo-L-gulonate TRAP transporter, small permease protein	yiaM
NZ_JXUN01000099.1_cds_WP_012908289.1_5388	0.255107	0.490743	0.182391	-1.48262e-05	0.00789649	1.43114	conserved hypothetical protein
NZ_JXUN01000099.1_cds_WP_012908293.1_5392	0.0405022	1.63776	0.211681	1.35024	0.178279	0.944867	RNA polymerase sigma-32 factor	rpoH
NZ_JXUN01000099.1_cds_WP_012908300.1_5399	0.0433695	1.21893	0.107515	1.55765	0.120431	1.46198	leucine-specific ABC transporter,substrate-binding protein	livK
NZ_JXUN01000099.1_cds_WP_012908305.1_5404	0.00363331	2.1039	0.0282181	1.25107	0.0813404	0.7738	Phage/plasmid maintenance protein
NZ_JXUN01000099.1_cds_WP_012908307.1_5406	0.20952	-0.618171			0.0215451	2.54112	glycerol-3-phosphate ABC transporter,substrate-binding protein	ugpB
NZ_JXUN01000099.1_cds_WP_012908309.1_5408	0.188939	2.22896	0.0806718	1.61144	0.0252541	2.08464	glycerol-3-phosphate ABC transporter, permease protein	ugpA
NZ_JXUN01000099.1_cds_WP_012908311.1_5410	0.498755	-0.0660007			0.0184323	2.25105	glycerophosphoryl diester phosphodiesterase	ugpQ
NZ_JXUN01000099.1_cds_WP_012908313.1_5412	0.140944	-0.593316	0.0380347	1.70411	0.152228	0.572749	gamma-glutamyltranspeptidase	ggt
NZ_JXUN01000099.1_cds_WP_012908317.1_5416	0.000546897	2.02758	0.306129	0.938141	0.239386	-1.61398	putative oxidoreductase
NZ_JXUN01000099.1_cds_WP_012908318.1_5417	0.0109362	1.52433	0.116432	1.52221	0.449964	0.859915	conserved hypothetical protein
NZ_JXUN01000099.1_cds_WP_012908320.1_5419	0.392174	-0.503616	0.0446889	0.559937	0.064429	0.0107749	thermoresistant gluconokinase	gntK
NZ_JXUN01000099.1_cds_WP_012908326.1_5425		-0.557243	0.101013	1.62414	0.0203367	3.91814	glucose-1-phosphate adenylyltransferase	glgC
NZ_JXUN01000099.1_cds_WP_012908327.1_5426	0.385515	0.432407	0.302406	0.389402	0.0276097	1.40502	glycogen phosphorylase	glgP
NZ_JXUN01000099.1_cds_WP_012908329.1_5428	0.328003	-1.74322	0.339204	0.87353	0.0351241	2.12085	aerobic glycerol-3-phosphate dehydrogenase	glpD
NZ_JXUN01000099.1_cds_WP_012908330.1_5429	0.30584	0.818567	0.256136	0.868227	0.030473	1.67725	thiosulfate sulfurtransferase	glpE
NZ_JXUN01000099.1_cds_WP_012908331.1_5430	0.0167331	1.23304	0.048082	0.783059	0.0107081	1.95766	putative membrane protein
NZ_JXUN01000099.1_cds_WP_012908333.1_5432	0.00894305	-2.82482	0.0107112	1.12571	0.048317	0.516152	regulatory protein	malT
NZ_JXUN01000099.1_cds_WP_012908334.1_5433	0.300943	0.576569	0.0222402	1.51266	0.000173208		unknown
NZ_JXUN01000099.1_cds_WP_012908335.1_5434	0.386129	-0.450958	0.0551395	1.8445	0.0147983	2.33339	putative membrane protein
NZ_JXUN01000099.1_cds_WP_012908336.1_5435	0.291736	0.657452	0.0277096	3.18907	0.0707512	2.22564	Hcp family T6SS protein CtsH4	ctsH4
NZ_JXUN01000099.1_cds_WP_012908337.1_5436	0.0085802	-4.74834	0.085354	-1.51663	0.334563	-1.26546	maltodextrin phosphorylase	malP
NZ_JXUN01000099.1_cds_WP_012908340.1_5439	0.0179701	2.63231	0.0550829	2.44343	0.135757	0.721166	putative competence protein	gntY
NZ_JXUN01000099.1_cds_WP_012908342.1_5441	0.00931065	1.1143	0.0367899	1.97442	0.0433677		carboxylesterase (biotin synthesis protein BioH)	bioH
NZ_JXUN01000099.1_cds_WP_012908346.1_5445	0.448375	-0.0841413	0.107258	0.772915	0.0185084	1.13404	ferrous iron transport protein A	feoA
NZ_JXUN01000099.1_cds_WP_012908360.1_5460		0.955499	0.0953701	2.98091	0.115768	3.46076	putative fimbrial protein HofO	hofO
NZ_JXUN01000099.1_cds_WP_012908362.1_5462	0.410291	-0.356657	0.127785	0.306603	0.0191359	2.31443	putative fimbrial protein HofQ	hofQ
NZ_JXUN01000099.1_cds_WP_012908363.1_5464	0.025654	1.00781	0.19039	0.688966	0.336971	0.606005	3-dehydroquinate synthase	aroB
NZ_JXUN01000099.1_cds_WP_012908372.1_5473	0.0214597	-1.03783	0.106812	2.33605	0.454138	0.538334	nitrite reductase (NAD(P)H) small subunit	nirD
NZ_JXUN01000099.1_cds_WP_012908374.1_5475	0.156291	1.76601	0.0147245	2.01023			major facilitator superfamily protein	tsgA
NZ_JXUN01000099.1_cds_WP_012908376.1_5477	0.31547	0.911599	0.00647879	1.80032	0.05023	1.18902	conserved hypothetical protein
NZ_JXUN01000099.1_cds_WP_024133034.1_5387	0.249394	0.482838	0.095532	0.929486	0.0497399	1.16529	putative membrane protein
NZ_JXUN01000099.1_cds_WP_071820631.1_5423	0.0260437	-2.24031	0.34099	0.125814	0.287653	0.197373	1,4-alpha-glucan branching enzyme	glgB
NZ_JXUN01000100.1_cds_WP_012905356.1_49	0.13503	0.773713			0.0306162	3.83751	hypothetical prophage protein
NZ_JXUN01000100.1_cds_WP_012905359.1_52	0.324178	-0.0335623	0.0812881	-2.01835			putative phage lysozyme
NZ_JXUN01000100.1_cds_WP_012905369.1_63	0.199275	1.53072	0.0534453	2.76526		3.98313	putative gluconate dehydrogenase subunit
NZ_JXUN01000100.1_cds_WP_012905371.1_65	0.0466776	0.547878	0.023431	1.41771	0.0747905	1.25017	putative gluconate dehydrogenase subunit
NZ_JXUN01000100.1_cds_WP_012905374.1_68	0.423657	0.0932427	0.125995	1.19779	0.0373544	4.52974	curved DNA-binding protein OR chaperone-modulator protein	cbpA, cbpM
NZ_JXUN01000100.1_cds_WP_012905378.1_72	0.0213096	-1.78933	0.461658	-0.697395	0.153424	-0.298806	flavoprotein (Trp repressor-binding protein)	wrbA
NZ_JXUN01000100.1_cds_WP_012905379.1_73	0.179446	1.17776	0.00953683	3.12292	0.00421191	3.50455	conserved hypothetical protein
NZ_JXUN01000100.1_cds_WP_012905386.1_80	0.0889678	1.84566	0.447307	0.285655	0.0158679	-3.24074	putative exported protein
NZ_JXUN01000100.1_cds_WP_024132593.1_79	0.0327624	2.49566	0.483256	0.206685	0.135562	-1.33735	ferrous iron permease	efeU
NZ_JXUN01000100.1_cds_WP_071820574.1_87	0.0844144	1.67168	0.491241	0.134796	0.0414136	0.651818	pseudogene
NZ_JXUN01000100.1_cds_WP_072044763.1_48	0.0909388	-1.55751	0.189682	1.99134	0.0255927	3.89055	hypothetical prophage protein
NZ_JXUN01000101.1_cds_WP_012905892.1_93	0.184582	0.590916			0.130679	2.65414	conserved hypothetical protein
NZ_JXUN01000101.1_cds_WP_012905893.1_94	0.00546677	-5.60397	0.377584	0.546703	0.17788	-0.137738	putative outer membrane autotransporter
NZ_JXUN01000101.1_cds_WP_012905898.1_99	0.235035	0.920728	0.0662099	3.56202	0.0431824	2.20579	probable pyruvate-flavodoxin oxidoreductase
NZ_JXUN01000101.1_cds_WP_012905900.1_101	0.0215227	-2.64089	0.348205	0.208016	0.187082	0.544314	universal stress protein F	uspF
NZ_JXUN01000101.1_cds_WP_024132676.1_97	0.0187697	1.2807	0.379573	-0.296065	0.00479502	2.21216	hypothetical protein
NZ_JXUN01000101.1_cds_WP_071820582.1_102	0.274353	1.02085	0.0227274	1.43395	0.0266051	1.49094	T3SS effector protein NleC OR universal stress protein F	nleC, uspF
NZ_JXUN01000102.1_cds_WP_012907765.1_108	0.00555486	1.32447	0.195626	0.670095	0.0203017		glutamate racemase	murI
NZ_JXUN01000102.1_cds_WP_012907768.1_111	0.019538	1.69112	0.0183049	1.74018	0.0334785	4.34674	putative outer membrane protein
NZ_JXUN01000102.1_cds_WP_012907774.1_118	0.0484016	0.923727	0.0183949	1.27873	0.129221	1.18675	N-acetyl-gamma-glutamyl-phosphate reductase	argC
NZ_JXUN01000103.1_cds_WP_012905827.1_129	0.0812098	1.6556			0.00369991	2.76256	nitrite extrusion protein	narU
NZ_JXUN01000103.1_cds_WP_012905830.1_132	0.403521	0.204716			0.123266	1.8934	respiratory nitrate reductase 2 delta chain	narW
NZ_JXUN01000103.1_cds_WP_012905832.1_134	0.205097	1.35443	0.0194898	2.7383	0.0518691	2.72237	putative adhesin autotransporter
NZ_JXUN01000104.1_cds_WP_000119402.1_144	0.0442119	-3.8857	0.361438	1.16064			hypothetical prophage protein
NZ_JXUN01000104.1_cds_WP_000143149.1_158	0.0258349	-1.22019	0.395373	-0.143681	0.11665	1.45628	putative phage tail fibre assembly protein
NZ_JXUN01000104.1_cds_WP_000372931.1_154	0.227136	2.18846	0.187537	2.38062			hypothetical prophage protein
NZ_JXUN01000104.1_cds_WP_012904591.1_186	0.0100541	1.40478	0.0198959	1.16653	0.0106653	1.55994	LysR-family transcriptional regulator
NZ_JXUN01000104.1_cds_WP_012904599.1_178	0.141308	1.86774	0.0937335	2.0095	0.0298949	3.31487	putative carbon-nitrogen hydrolase
NZ_JXUN01000104.1_cds_WP_012904600.1_177	0.332386	-0.660207	0.19062	-0.0087438	0.0203747	2.49411	acyl-CoA dehydrogenase	fadE
NZ_JXUN01000104.1_cds_WP_012904614.1_162	0.187727	1.96895	0.0834076	2.46323	0.0154149	4.88019	lateral flagellar M-ring protein	lfiF
NZ_JXUN01000104.1_cds_WP_012904618.1_156	0.456035	0.32898	0.213571	2.59809	0.0244684	5.25185	hypothetical prophage protein
NZ_JXUN01000104.1_cds_WP_012904621.1_152	0.401809	0.94918	0.0112629	3.05377	0.00539826	4.58636	putative phage tail protein
NZ_JXUN01000104.1_cds_WP_012904630.1_141	0.0423362	-2.17857	0.118766	-0.44578	0.417823	1.29662	hypothetical prophage protein
NZ_JXUN01000104.1_cds_WP_012904633.1_138		4.00787	0.0504531	4.15886	0.0892018	3.64321	putative phage portal protein
NZ_JXUN01000104.1_cds_WP_024132480.1_172		0.973174	0.220629	0.686214	0.00789152	3.8369	putative exported protein
NZ_JXUN01000104.1_cds_WP_042623027.1_179	0.0395267	0.74522	0.329445	-0.314018	0.104636	1.83071	DNA polymerase III epsilon subunit	dnaQ
NZ_JXUN01000105.1_cds_WP_012908203.1_229	0.420709	0.604605	0.0665338	1.43167	0.0237124	2.02129	dipeptide ABC transporter, permease protein	dppC
NZ_JXUN01000105.1_cds_WP_012908205.1_227	0.450032	0.836937	0.0718419	-0.999498	0.0288917	1.3133	dipeptide ABC transporter, ATP-binding protein	dppD, dppF
NZ_JXUN01000105.1_cds_WP_012908215.1_215	0.372135	2.04369				0.443334	endo-1,4-beta-glucanase (cellulase)	bcsZ
NZ_JXUN01000105.1_cds_WP_012908220.1_209	0.439386	-0.471641			0.331276	1.67542	2-dehydro-3-deoxygluconokinase	kdgK
NZ_JXUN01000105.1_cds_WP_012908221.1_208	0.177514	1.37633			0.0510742	2.82512	putative signal transduction protein
NZ_JXUN01000105.1_cds_WP_012908224.1_205	0.038935	1.75659	0.0421277	2.02485	0.00843819	3.51079	putative membrane protein
NZ_JXUN01000105.1_cds_WP_012908226.1_201	0.279621	0.123233	0.0432172	1.56794	0.00809005	1.92245	transcriptional regulator
NZ_JXUN01000105.1_cds_WP_012908227.1_199	0.418479	1.21094	0.0819857	2.65498	0.0151163	4.90535	cytoplasmic trehalase	treF
NZ_JXUN01000105.1_cds_WP_012908233.1_193	0.0839331	8.84123	0.0889756	3.69651	0.0342873		L-asparginase
NZ_JXUN01000105.1_cds_WP_012908236.1_190	0.0611195	0.745609	0.0515854	1.30111	0.0286683	1.03574	oligopeptidase A	prlC
NZ_JXUN01000105.1_cds_WP_024133021.1_207	0.314601	-0.156594	0.250582	0.858559			putative outer membrane assembly protein
NZ_JXUN01000105.1_cds_WP_042623033.1_234	0.0320163	2.28729	0.0439815	1.35259	0.0201531	2.18021	dipeptide ABC transporter, substrate-binding protein, OR phosphoethanolamine transferase	dppA, eptb
NZ_JXUN01000106.1_cds_WP_000169527.1_291	0.359165	-0.021785	0.0205866	2.13055	0.0433073	2.54217	IS3 transposase A
NZ_JXUN01000106.1_cds_WP_000269401.1_310	0.267625	0.869144	0.315875	1.10006	0.0287737	1.64026	putative P-loop ATPase family protein
NZ_JXUN01000106.1_cds_WP_001095912.1_284	0.0774154	-1.0152			0.00134199	2.9442	putative transcriptional regulator
NZ_JXUN01000106.1_cds_WP_001360081.1_282		0.254313	0.140971	0.705028	0.0399588	2.6046	putative membrane protein
NZ_JXUN01000106.1_cds_WP_012908787.1_249	0.0498008	1.60955	0.0435513	1.26957			isopentenyl-diphosphate delta-isomerase	idi
NZ_JXUN01000106.1_cds_WP_012908798.1_261	0.0288928	0.783608	0.178243	-0.0561783	0.0061804	2.0045	Conserved hypothetical protein
NZ_JXUN01000106.1_cds_WP_012908799.1_266	0.137525	0.400449	0.222031	0.543645	0.0299257	1.61969	conserved hypothetical protein
NZ_JXUN01000106.1_cds_WP_012908802.1_269	0.4794	-0.161133	0.0120719	3.70445	0.00603454	2.47494	conserved hypothetical protein
NZ_JXUN01000106.1_cds_WP_012908803.1_270		1.01194	0.015209	3.56434	0.0415199	4.55188	conserved hypothetical protein
NZ_JXUN01000106.1_cds_WP_012908806.1_276	0.00264684	1.34967	0.0214139	2.61599	0.0214445	4.78761	putative adhesin autotransporter
NZ_JXUN01000106.1_cds_WP_012908819.1_296		1.38308	0.04033	1.48565	0.00928548	3.14638	putative haemolysin activator HlyB	hylB
NZ_JXUN01000106.1_cds_WP_012908820.1_297	0.164356	1.56115	0.292732	0.450488	0.0288249	1.52187	putative haemolysin activator HlyC	hylC
NZ_JXUN01000106.1_cds_WP_012908828.1_306	0.217346	0.265794	0.0614525	0.584655	0.0341579	1.10378	hypothetical protein
NZ_JXUN01000106.1_cds_WP_012908837.1_327	0.237901	1.12292	0.115632	0.875135	0.0099123	2.48861	ornithine decarboxylase, constitutive	speC
NZ_JXUN01000106.1_cds_WP_012908838.1_328	0.398397	0.187373	0.464866	0.457421	0.0248232	2.37519	nucleoside permease	nupG
NZ_JXUN01000106.1_cds_WP_012908840.1_330	0.0430126	-1.29631	0.12921	0.539275	0.213471	-0.712007	probable Fe(2+)-trafficking protein
NZ_JXUN01000106.1_cds_WP_012908842.1_333	0.130935	0.850968	0.173987	0.747194	0.0298431	2.1626	tRNA (guanine-N(7)-)-methyltransferase	trmB
NZ_JXUN01000106.1_cds_WP_021564615.1_283	0.381072	0.913456	0.075408	1.23524	0.0390521	4.69591	conserved hypothetical protein
NZ_JXUN01000106.1_cds_WP_024133105.1_254	0.062318	-2.10268	0.00607501	-0.727351	0.0146978	-1.309	putative membrane protein
NZ_JXUN01000106.1_cds_WP_024133109.1_279	0.0157624	-1.61941	0.148995	0.881788	0.019862	1.90838	conserved hypothetical protein
NZ_JXUN01000106.1_cds_WP_024133111.1_289	0.113057	3.56747			0.0422247	2.23625	Conserved hypothetical protein
NZ_JXUN01000106.1_cds_WP_049794266.1_258	0.0871639	1.13636	0.0866322	1.2198	0.0314602		pseudogene
NZ_JXUN01000106.1_cds_WP_064755625.1_322	0.452846	0.668715	0.231627	-0.472597	0.0105545	2.96123	IS4 transposase (fragment)
NZ_JXUN01000106.1_cds_WP_071820646.1_295	0.0125842	1.70002	0.130479	1.73417	0.0052237	2.28236	conserved hypothetical protein
NZ_JXUN01000106.1_cds_WP_071820647.1_332	0.0844408	1.26328	0.103961	1.41596	0.0147438	2.78464	endonuclease I	endA
NZ_JXUN01000107.1_cds_WP_012908617.1_353	0.192196	1.06807			0.00677274	3.41683	pseudogene
NZ_JXUN01000107.1_cds_WP_012908622.1_349	0.0430623	-1.5035	0.224078	1.16507	0.108927	1.44863	pseudogene, disrupted by prophage CRP49 insertion	gatD
NZ_JXUN01000107.1_cds_WP_012908625.1_345	0.317453	-0.0916925			0.0414514	3.34121	component IIB of galactitol-specific phosphotransferase system	gatB
NZ_JXUN01000107.1_cds_WP_012908628.1_342	0.11068	2.13748	0.345125	-0.2727	0.0448271	2.07167	tagatose-1,6-bisphosphate aldolase	gatY
NZ_JXUN01000107.1_cds_WP_012908630.1_340	0.284314	0.503165	0.112044	1.29348			2-dehydro-3-deoxyglucarate aldolase	garL
NZ_JXUN01000107.1_cds_WP_012908631.1_339		-1.79676	0.24849	1.76624			2-hydroxy-3-oxopropionate reductase	garR
NZ_JXUN01000108.1_cds_WP_012906203.1_365	0.132973	-3.77081	0.0285361	1.36164	0.0281119	2.90092	cardiolipin synthetase	cls
NZ_JXUN01000108.1_cds_WP_012906204.1_366					0.0612792	1.17466	flagellar-specific Sigma F (Sigma 28) factor	fliA
NZ_JXUN01000110.1_cds_WP_000361028.1_395	0.38099	1.07001	0.32978	0.520917	0.0441227	2.3245	hypothetical prophage protein
NZ_JXUN01000110.1_cds_WP_012904654.1_393	0.115725	-1.0715	0.369508	-0.188206	0.0204116	2.16071	hypothetical prophage protein
NZ_JXUN01000110.1_cds_WP_012904658.1_396		-1.27343			0.237956	0.521246	putative phage transposase
NZ_JXUN01000110.1_cds_WP_012904659.1_397		-2.54761			0.00157731	3.40779	putative phage transposase
NZ_JXUN01000110.1_cds_WP_012904662.1_402	0.403993	-0.140535	0.136517	0.667297	0.00650139	2.92013	glycerol-3-phosphate cytidylyltransferase	tagD
NZ_JXUN01000110.1_cds_WP_024132490.1_389	0.213977	0.239374					hypothetical prophage protein
NZ_JXUN01000111.1_cds_WP_012906864.1_433	0.0439234	-2.06433	0.438597	-0.753874			putative transketolase N-terminal section
NZ_JXUN01000111.1_cds_WP_012906865.1_432	0.0412124	3.61153	0.00867442	4.18258	0.0127189	4.93167	PTS system EIIC component
NZ_JXUN01000111.1_cds_WP_012906867.1_430	0.0412269	2.17829	0.249407	-0.482834	0.0587472	2.1112	PTS system EIIA component
NZ_JXUN01000111.1_cds_WP_012906872.1_425	0.377171	0.403105	0.383898	1.49779	0.0444954	2.7434	putative glutathione S-transferase
NZ_JXUN01000111.1_cds_WP_012906873.1_424	0.0495175	-1.35296	0.305302	0.48318	0.375476	0.811558	D-erythro-7,8-dihydroneopterin triphosphate epimerase	folX
NZ_JXUN01000111.1_cds_WP_012906874.1_423	0.339852	-0.469207			0.00957248	3.01068	conserved hypothetical protein
NZ_JXUN01000111.1_cds_WP_012906880.1_417	0.150933	0.634992	0.0353796	1.82853	0.0373466	2.44749	lysine-arginine-ornithine-binding periplasmic protein	argT
NZ_JXUN01000111.1_cds_WP_024132811.1_412	0.221929	4.01594	0.110727	1.92793	0.00135012	5.07838	conserved hypothetical protein
NZ_JXUN01000112.1_cds_WP_012906791.1_461	0.467472	0.233427	0.0170278	3.37558		3.53377	putative prophage DNA cytosine methylase	dcm
NZ_JXUN01000112.1_cds_WP_012906793.1_463		-0.729688	0.124131	2.23185	0.0137227	3.8226	hypothetical prophage protein
NZ_JXUN01000112.1_cds_WP_012906796.1_466	0.323497	0.334497	0.462347	0.245481	0.0377173	1.23652	putative prophage DNA binding protein
NZ_JXUN01000112.1_cds_WP_012906803.1_469	0.00526631	-2.32172	0.311822	1.16217	0.326199	-0.042131	hypothetical prophage protein
NZ_JXUN01000112.1_cds_WP_012906804.1_470	0.135993	-2.52234	0.164388	1.72624	0.00881601	2.67451	hypothetical prophage protein
NZ_JXUN01000112.1_cds_WP_012906805.1_471		-1.01998			0.0394201	1.47493	putative prophage exported protein
NZ_JXUN01000112.1_cds_WP_012906807.1_473		-2.37863			0.12472	0.798739	putative prophage DNA methylase
NZ_JXUN01000112.1_cds_WP_012906810.1_476	0.388169	-0.551674			0.0102509	1.90637	hypothetical prophage protein
NZ_JXUN01000112.1_cds_WP_012906811.1_477	0.400435	-0.360422	0.137175	0.297646	0.0402793	2.14655	hypothetical prophage protein
NZ_JXUN01000112.1_cds_WP_024132791.1_468	0.0253519	-3.30125	0.484033	0.0913396	0.140693	1.27012	hypothetical prophage protein
NZ_JXUN01000113.1_cds_WP_012908167.1_482	0.260909	-0.364273	0.126458	0.439538	0.0125079	1.45233	selenocysteine-specific elongation factor	selB
NZ_JXUN01000113.1_cds_WP_012908171.1_486	0.155219	1.98424			0.00967809	2.2849	conserved hypothetical protein
NZ_JXUN01000113.1_cds_WP_012908172.1_487	0.197726	1.01251	0.106614	1.82616	0.00889203	3.76941	putative membrane protein
NZ_JXUN01000113.1_cds_WP_012908173.1_488	0.42169	-0.803391	0.273298	0.869491	0.0126173	1.35395	AraC-family transcriptional regulator
NZ_JXUN01000113.1_cds_WP_012908178.1_492	0.00448378	-2.69198	0.0796516	-0.797616	0.212613	-0.978763	alpha-amylase	malS
NZ_JXUN01000113.1_cds_WP_012908180.1_495	0.0222934	-1.49839	0.208308	0.644613	0.386072	0.0430184	xylose operon regulatory protein	xylR
NZ_JXUN01000113.1_cds_WP_012908181.1_496	0.466386	0.246522	0.0286306	1.60305	0.0368523	2.70181	D-xylose isomerase	xylA
NZ_JXUN01000113.1_cds_WP_012908186.1_502	0.00360868	1.41306	0.378137	0.203563	0.229614	0.720204	glycine-tRNA synthetase, beta subunit	glyS
NZ_JXUN01000113.1_cds_WP_024133012.1_490	0.355547	1.51218	0.201399	0.400444	0.00453973	4.21838	galactose/methyl galactoside ABC transporter,ATP-binding protein	mglA
NZ_JXUN01000114.1_cds_WP_012906220.1_511	0.407286	-0.990094	0.153909	0.256788	0.0309488	1.49752	Flagellar filament cap protein	fliD
NZ_JXUN01000114.1_cds_WP_012906221.1_512	0.0951163	-0.463808	0.0712727	1.4025	0.0291882	3.14345	flagellar protein FliS	fliS
NZ_JXUN01000114.1_cds_WP_012906227.1_518	0.0160901	1.38961	0.021742	1.0685	0.270723	-0.437729	protease 7 precursor	ompT
NZ_JXUN01000114.1_cds_WP_012906228.1_519	0.0126516	-2.32596	0.214265	0.619165	0.0141282	1.7136	putative lipoprotein
NZ_JXUN01000114.1_cds_WP_012906229.1_520	0.220667	-2.21451	0.224882	1.01473	0.0298475	2.61361	flagellar hook-basal body complex protein FliE	fliE
NZ_JXUN01000114.1_cds_WP_012906231.1_522					0.0925782	2.9142	putative flagellar motor switch protein	fliG
NZ_JXUN01000114.1_cds_WP_012906232.1_523		-0.821475	0.0976408	0.668068	0.0148181	2.50058	flagellar assembly protein FliH	fliH
NZ_JXUN01000114.1_cds_WP_012906237.1_528	0.00789159	-1.57229	0.456595	-0.0677529	0.130067	0.58157	flagellar motor switch protein FliM OR flagellar motor switch protein FliN	fliM OR fliN
NZ_JXUN01000114.1_cds_WP_012906238.1_529		-6.14186	0.439471	-1.94186	0.0731948	0.182658	flagellar motor switch protein FliM	fliM
NZ_JXUN01000114.1_cds_WP_012906243.1_534	0.0291649	-3.44606	0.354866	0.235918	0.244902	-0.0535916	colanic acid capsullar biosynthesis activation protein A	rcsA
NZ_JXUN01000114.1_cds_WP_024132721.1_509	0.00974658	-4.20649	0.322898	-0.304597	0.491589	-1.56952	pseudogene
NZ_JXUN01000115.1_cds_WP_012904830.1_550	0.454817	0.200188			0.0342867	2.29361	Major Facilitator Superfamily transporter
NZ_JXUN01000115.1_cds_WP_012904835.1_555	0.218783	1.29442			0.0161695	5.01537	quinate/shikimate dehydrogenase
NZ_JXUN01000115.1_cds_WP_012904856.1_577	0.000584193	1.34488	0.0180051	1.19876	0.00213843	2.25874	putative transcriptional regulator
NZ_JXUN01000115.1_cds_WP_012904857.1_578	0.0229511	3.52616	0.0366372	2.14	0.00213152	4.21398	putative ABC transporter
NZ_JXUN01000115.1_cds_WP_012904859.1_580	0.184046	-0.635036			0.000581332	3.16706	nitrogen regulatory protein P-II	glnK
NZ_JXUN01000115.1_cds_WP_012904863.1_584	0.0790012	-0.835294	0.467338	-0.000294825	0.00913816	1.71158	putative exported protein
NZ_JXUN01000115.1_cds_WP_012904864.1_585	0.193415	0.892803			0.124814	2.09945	putative methyltransferase
NZ_JXUN01000115.1_cds_WP_012904865.1_586	0.040033	-1.50844	0.232323	0.191095	0.125452	0.622061	putative signal transduction protein
NZ_JXUN01000116.1_cds_WP_012907828.1_593	0.067479	-0.840097	0.0841642	1.56735	0.0191793	2.20465	L rhamnose-proton symporter	rhaT
NZ_JXUN01000116.1_cds_WP_012907830.1_595	0.411611	0.300318	0.0620495	1.84851	0.0163392	2.80863	L-rhamnose operon regulatory protein	rhaS
NZ_JXUN01000116.1_cds_WP_012907832.1_597	0.0662437	6.20353	0.0143117	4.69154	0.00994664	4.31834	L-rhamnose isomerase	rhaA
NZ_JXUN01000116.1_cds_WP_012907833.1_598	0.204736	0.266232	0.0715744	1.1599	0.01134	3.10818	rhamnulose-1-phosphate aldolase	rhaD
NZ_JXUN01000116.1_cds_WP_012907834.1_599	0.0259917	-2.93246	0.112284	-1.34885	0.207633	-0.702168	alcohol dehydrogenase
NZ_JXUN01000116.1_cds_WP_012907835.1_600	0.0150285	-1.53397	0.256341	-1.16834	0.401626	0.50103	conserved hypothetical protein
NZ_JXUN01000116.1_cds_WP_012907836.1_601	0.170515	1.27109	0.0369044	4.02436	0.0529849	3.44713	putative porin
NZ_JXUN01000116.1_cds_WP_012907838.1_603	0.0125519	1.25186	0.136932	0.096743	0.090573	1.95307	AzlC-like membrane protein
NZ_JXUN01000116.1_cds_WP_012907840.1_605	0.224544	-0.367401	0.245039	0.130548	0.0380566	1.19451	putative transcription regulator of PTS system
NZ_JXUN01000116.1_cds_WP_012907841.1_606	0.430141	-0.569803			0.028614	2.84473	Putative PTS system transport protein
NZ_JXUN01000116.1_cds_WP_012907842.1_607	0.414883	-0.114149			0.032129	2.1912	putative glucuronyl hydrolase OR Putative PTS system transport protein
NZ_JXUN01000116.1_cds_WP_012907845.1_610		-0.207326			0.0343565	3.01479	putative PTS system, sorbose-specific IID component
NZ_JXUN01000116.1_cds_WP_012907846.1_611	0.0370713	1.53451	0.0147985	1.37391	0.104639	0.847756	putative exported protein
NZ_JXUN01000116.1_cds_WP_012907849.1_615	0.211879	1.07019	0.0692133	1.78632	0.0192087	3.41423	formate dehydrogenase-O, iron-sulfur subunit	fdoH
NZ_JXUN01000116.1_cds_WP_012907850.1_616	0.469778	0.379711	0.0143421	3.94279	0.0253019	2.69161	formate dehydrogenase, cytochrome b556(fdo) subunit	fdoI
NZ_JXUN01000116.1_cds_WP_024132531.1_621	0.0603602	-1.22811	0.0451529	1.26923	0.0116857	2.21902	pseudogene
NZ_JXUN01000116.1_cds_WP_042623058.1_589	0.0895374	-1.79991	0.309999	0.0365518	0.0106353	3.40769	two-component sensor kinase	cpxA
NZ_JXUN01000117.1_cds_WP_012905511.1_623	0.249439	0.78435			0.0173272	5.18309	putative metal-binding protein	yodA
NZ_JXUN01000118.1_cds_WP_012906311.1_662	0.0451996	-1.49407			0.301122	0.939519	cobyric acid synthase	cobQ
NZ_JXUN01000118.1_cds_WP_012906315.1_658	0.0390506	-1.41003			0.487473	-0.223318	cobalamin biosynthesis protein CbiM	cbiM
NZ_JXUN01000118.1_cds_WP_012906317.1_656	0.328549	0.0834059	0.258422	-1.12326	0.0434262	1.60604	sirohydrochlorin cobaltochelatase	cbiK
NZ_JXUN01000118.1_cds_WP_012906320.1_653	0.0211431	-1.23175	0.158434	0.40566	0.00701631	1.01993	cobalamin biosynthesis protein CbiG	cbiG
NZ_JXUN01000118.1_cds_WP_012906328.1_645	0.0584163	-0.87719	0.169641	0.107726	0.0274198	1.58244	pdu/cob regulatory protein pocR	pocR
NZ_JXUN01000118.1_cds_WP_012906329.1_644	0.356372	-0.66265	0.0559814	1.22124	0.0215075	1.41699	propanediol diffusion facilitator	pduF
NZ_JXUN01000118.1_cds_WP_012906330.1_643	0.187756	0.706047			0.260642	-0.183208	propanediol utilisation protein PduA	pduA
NZ_JXUN01000118.1_cds_WP_012906332.1_641		-0.525483			0.00880808	2.85856	glycerol dehydratase large subunit	pduC
NZ_JXUN01000118.1_cds_WP_012906333.1_640	0.304396	1.31222	0.0241767	2.52547	0.0240986	4.14939	propanediol utilization dehydratase, medium subunit	pduD
NZ_JXUN01000118.1_cds_WP_012906334.1_639	0.108854	1.41468					propanediol utilization dehydratase, small subunit	pduE
NZ_JXUN01000119.1_cds_WP_012908241.1_672	0.0100661	1.47935	0.0709878	1.33946	0.246465	1.53312	putative exported protein
NZ_JXUN01000119.1_cds_WP_012908242.1_670	0.0387353	1.04624	0.00620442	1.70123	0.00175537	1.9332	putative sigma-54 dependent transcriptional regulator
NZ_JXUN01000119.1_cds_WP_012908244.1_668					0.299105	0.161909	putative transport protein
NZ_JXUN01000120.1_cds_WP_012908105.1_687	0.0659611	1.2849	0.00632728	3.08792	0.0412907	3.4061	putative carbohydrate transporter
NZ_JXUN01000120.1_cds_WP_012908106.1_686	0.0147695	-2.37348					putative glycosyl hydrolase
NZ_JXUN01000121.1_cds_WP_012907106.1_730	0.418115	0.0711212	0.0181415	1.02827	0.325295	0.846824	T3SS translocator protein EspD	espD
NZ_JXUN01000121.1_cds_WP_012907107.1_729	0.0685494	1.06686	0.00862151	1.22832	0.133684	1.5639	T3SS translocator protein EspA	espA
NZ_JXUN01000121.1_cds_WP_012907120.1_712	0.025432	1.18172	0.194453	-0.0469462	0.197688	-0.0341705	T3SS structural protein EscV	escV
NZ_JXUN01000121.1_cds_WP_012907121.1_711	0.0209368	1.73519	0.0746025	0.317335	0.286024	0.296182	T3SS regulator Mpc	mpc
NZ_JXUN01000121.1_cds_WP_012907130.1_699	0.0404937	1.2138	0.297632	0.543337	0.189926	-0.708974	putative LEE-encoded exported protein
NZ_JXUN01000121.1_cds_WP_042623068.1_695	0.0305489	1.22631	0.115501	0.519979	0.283175	0.208028	T3SS structural protein EscR	escR
NZ_JXUN01000122.1_cds_WP_012907076.1_749	0.400996	-0.442066			0.0226607	3.8537	putative fimbrial chaperone protein
NZ_JXUN01000122.1_cds_WP_012907077.1_748			0.135801	1.44944	0.00117462	3.57525	putative fimbrial chaperone protein
NZ_JXUN01000122.1_cds_WP_024132839.1_753	0.0272425	2.08335	0.22868	0.458488	0.126209		putative exported protein
NZ_JXUN01000123.1_cds_WP_012907160.1_777	0.426205	-0.0993734	0.0469037	1.05007			sulfite reductase (NADPH) flavoprotein alpha subunit	cysJ
NZ_JXUN01000123.1_cds_WP_012907164.1_773	0.118223	1.57521	0.0105338	2.70109	0.0348946	1.7717	CRISPR-associated protein
NZ_JXUN01000123.1_cds_WP_012907174.1_763	0.153308	-2.06532	0.0216471	1.2029	0.0490116	1.75955	Sulfate adenylyltransferase subunit 2	cysD
NZ_JXUN01000123.1_cds_WP_012907174.1_763	0.153308	-2.06532	0.0216471	1.2029	0.0490116	1.75955	Sulfate adenylyltransferase subunit 2	cysD
NZ_JXUN01000123.1_cds_WP_012907175.1_762		-1.17263			0.0299265	2.55035	Sulfate adenylyltransferase subunit 1	cysN
NZ_JXUN01000123.1_cds_WP_012907177.1_760	0.0210515	1.40093	0.0997437	0.946414	0.00181827	1.47152	putative membrane protein
NZ_JXUN01000123.1_cds_WP_024132857.1_774	0.00541902	-1.94766	0.481373	-0.47019	0.25695	0.742334	CRISPR-associated protein
NZ_JXUN01000124.1_cds_WP_012908735.1_805	0.41532	0.336645	0.0423911	0.559617	0.129877	-0.239085	IS3 family transposase A
NZ_JXUN01000124.1_cds_WP_012908747.1_790	0.0243038	-2.82924	0.231964	0.862373	0.129063	0.552237	osmotically-inducible protein Y	osmY
NZ_JXUN01000124.1_cds_WP_012908749.1_787	0.14618	1.51755			0.00656379	2.45253	putative deoxyribonuclease OR patatin-like phospholipase
NZ_JXUN01000124.1_cds_WP_012908754.1_782	0.0672011	0.609505	0.0569108	1.19695	0.0146932	2.56883	phosphopentomutase	deoB
NZ_JXUN01000125.1_cds_WP_012907040.1_810	0.108328	1.44178	0.0397152	2.46585	0.027249	4.02279	probable membrane protein
NZ_JXUN01000126.1_cds_WP_012905465.1_825	0.0767864	0.919813	0.021199	1.20119	0.0200513	1.81679	transcription-repair coupling factor	mfd
NZ_JXUN01000126.1_cds_WP_012905466.1_824	0.162924	-0.934406			0.00894231	1.63993	putative acyltransferase
NZ_JXUN01000126.1_cds_WP_012905470.1_820	0.025975	2.19904	0.210004	0.492974	0.0918655	2.49807	N-acetyl-D-glucosamine kinase	nagK
NZ_JXUN01000126.1_cds_WP_012905471.1_819	0.036074	1.35193	0.480631	-0.146617	0.349847	0.623406	NAD-dependent deacetylase (regulatory protein Sir homolog)	npdA
NZ_JXUN01000126.1_cds_WP_024132618.1_826	0.430064	-0.138511	0.456264	0.0735665	0.0321707	1.29424	putative peptidoglycan-binding protein
NZ_JXUN01000127.1_cds_WP_012907527.1_833	0.182451	0.601378	0.0572064	2.51428	0.00898844	5.02708	D-allose transporter permease protein	alsC
NZ_JXUN01000127.1_cds_WP_012907528.1_834	0.378402	-1.73928	0.0187941	1.71549	0.0121541	1.99976	D-allose transporter ATP-binding protein AlsA	alsA
NZ_JXUN01000127.1_cds_WP_012907531.1_837	0.344069	0.331128	0.0747937	1.25227	0.00355784	4.51368	allose 6-phosphate isomerase/ribose-5-phosphate isomerase B	rpiB
NZ_JXUN01000127.1_cds_WP_012907532.1_838	0.420073	1.42448	0.0984949	2.95679	0.0444711	4.00959	putative exported protein
NZ_JXUN01000127.1_cds_WP_012907536.1_843		0.871896			0.0691159	1.95974	2-keto-3-deoxygluconate permease	kdgT
NZ_JXUN01000127.1_cds_WP_024132925.1_842	0.309812	0.604131	0.292945	1.40046	0.0417889	1.65131	conserved hypothetical protein OR 2-keto-3-deoxygluconate permease	phnA,kdgT
NZ_JXUN01000128.1_cds_WP_012905766.1_847	0.0267561	1.41433	0.365767	0.468116	0.241177	3.06716	probable amino acid metabolite efflux	eamA
NZ_JXUN01000128.1_cds_WP_012905767.1_848	0.0397017	0.923727	0.124447	0.824255	0.0602703	1.20515	multiple antibiotic resistance protein	marB
NZ_JXUN01000128.1_cds_WP_012905775.1_856	0.251418	2.16202			0.0236293	4.25517	putative integral membrane protein
NZ_JXUN01000128.1_cds_WP_012905777.1_858	0.445194	0.429612	0.0412159	1.98176			putative alcohol dehydrogenase
NZ_JXUN01000128.1_cds_WP_012905778.1_859	0.164993	1.20743			0.00769718	2.45119	LysR-family transcriptional regulator
NZ_JXUN01000128.1_cds_WP_012905780.1_861	0.0293249	1.79642	0.169657	0.965243	0.19055	0.945787	glutaminase 2	glsA2
NZ_JXUN01000128.1_cds_WP_012905781.1_862	0.134379	0.120554	0.288206	-0.338157	0.0298266	2.66469	conserved hypothetical protein
NZ_JXUN01000128.1_cds_WP_012905783.1_864	0.0930264	0.795951	0.149048	0.0306223	0.00383006	1.151	altronate oxidoreductase	uxaB
NZ_JXUN01000128.1_cds_WP_012905789.1_870	0.136485	1.07337	0.337372	-0.862732	0.0379026	2.849	putative GntR-family transcriptional regulator
NZ_JXUN01000128.1_cds_WP_012905791.1_872	0.17636	-0.18616	0.0461918	1.10247	0.483994	0.728155	hypothetical protein
NZ_JXUN01000128.1_cds_WP_012905802.1_883	0.383141	-0.508338	0.335472	0.348928	0.0047061	2.49991	putative exported protein
NZ_JXUN01000128.1_cds_WP_012905804.1_885	0.458659	-0.581442	0.336196	0.0301587	0.0145712	2.04808	putative hydrolase
NZ_JXUN01000128.1_cds_WP_012905805.1_886	0.427194	0.465025	0.0715994	2.55156	0.0198867	2.01042	putative hydrolase
NZ_JXUN01000128.1_cds_WP_012905812.1_893	0.0805689	-0.700167	0.325934	0.200928	0.00916978	2.52687	peroxiredoxin (osmotically-inducible protein C)	osmC
NZ_JXUN01000128.1_cds_WP_012905813.1_894	0.0443439	-3.36114	0.497462	1.43821	0.0619232	1.16038	protein Bdm (biofilm-dependent modulation protein)	bdm
NZ_JXUN01000128.1_cds_WP_012905818.1_899	0.0665367	1.07175			0.00351811	5.98928	putative inorganic pyrophosphatase	ppa
NZ_JXUN01000128.1_cds_WP_024132657.1_863	0.129026	1.11739	0.0458103	1.88275	0.20811	0.82433	putative signal transduction protein
NZ_JXUN01000128.1_cds_WP_024132658.1_869	0.218494	0.636617	0.0839135	1.06392	0.00913629	1.14817	putative membrane protein
NZ_JXUN01000128.1_cds_WP_024132660.1_878	0.131906	1.16477	0.0523578	1.14584	0.0469228	2.98542	MerR-family transcriptional regulator	mlrA
NZ_JXUN01000128.1_cds_WP_042623085.1_846	0.169287	1.33226	0.0384149	1.4625	0.0832829	1.90277	major facilitator superfamily protein
NZ_JXUN01000128.1_cds_WP_042623086.1_849	0.0645519	1.27384	0.00147373	1.92443	0.0739634	1.10135	multiple antibiotic resistance regulatory protein	marA
NZ_JXUN01000129.1_cds_WP_012905612.1_903	0.0471994	3.72099	0.0874123	2.13945	0.0178361	4.10699	Vitamin B12 ABC transporter, permease protein	btuC
NZ_JXUN01000129.1_cds_WP_012905625.1_915		9.19499	0.171833	0.849226			putative glycosyl hydrolase, family 3
NZ_JXUN01000129.1_cds_WP_012905626.1_916	0.496506	-0.17528			0.00263089	1.91074	hypothetical protein
NZ_JXUN01000130.1_cds_WP_012907511.1_944	0.251056	0.393368	0.0354521	1.79145	0.0387647	1.98569	putative exported protein
NZ_JXUN01000130.1_cds_WP_012907514.1_947	0.372684	-0.774799			0.100149	1.10819	acetyl-coenzyme A synthetase	acs
NZ_JXUN01000130.1_cds_WP_012907515.1_948	0.0110541	-1.68789	0.437977	0.33021	0.169582	3.049	cytochrome c552	nrfA
NZ_JXUN01000130.1_cds_WP_012907516.1_949	0.215118	1.27771	0.0953367	2.66724	0.0105934	3.24778	cytochrome c-type protein	nrfB
NZ_JXUN01000130.1_cds_WP_012907517.1_950	0.458979	0.230448	0.15443	1.19443	0.0498668	2.20292	cytochrome c-type biogenesis protein	nrfC
NZ_JXUN01000130.1_cds_WP_042623091.1_943		2.50564				4.12087	putative oxidoreductase
NZ_JXUN01000131.1_cds_WP_012904388.1_1003	0.0631611	0.517171	0.0665699	1.86844	0.00287663	2.47944	threonine synthase	thrC
NZ_JXUN01000131.1_cds_WP_012904390.1_1001	0.101584	0.571306	0.0981255	0.434842	0.00677989	1.00075	putative transport protein
NZ_JXUN01000131.1_cds_WP_012904394.1_997	0.0566965	0.615914	0.0265015	1.53987	0.00222056	2.77266	putative membrane protein
NZ_JXUN01000131.1_cds_WP_012904396.1_995	0.189184	0.583752	0.0362166	1.28649	0.187675	1.36735	chaperone protein DnaJ (heat shock protein J)	dnaJ
NZ_JXUN01000131.1_cds_WP_012904399.1_992	0.0855191	0.653158	0.167362	1.06131	0.0200521	1.93629	conserved hypothetical protein
NZ_JXUN01000131.1_cds_WP_012904400.1_991		0.806451	0.021866	3.20698	0.0136425	4.74244	putative membrane protein
NZ_JXUN01000131.1_cds_WP_012904401.1_990	0.0368696	1.17872	0.0610651	3.22773	0.0479944	4.03186	putative polysaccharide degrading enzyme
NZ_JXUN01000131.1_cds_WP_012904402.1_988	0.0151417	1.71651	0.0555528	0.984982	0.160305	0.375958	Na(+)/H(+) antiporter 1	nhaA
NZ_JXUN01000131.1_cds_WP_012904404.1_986		-1.86629	0.0416512	2.13964	0.0797629	2.35712	putative glycosyl hydrolase
NZ_JXUN01000131.1_cds_WP_012904405.1_985	0.141697	0.641439			0.388095	1.69765	putative transport protein
NZ_JXUN01000131.1_cds_WP_012904414.1_976	0.159582	0.332129			0.471245	1.46715	putative PTS system protein
NZ_JXUN01000131.1_cds_WP_012904416.1_974		0.674601				0.254836	putative PTS system protein
NZ_JXUN01000131.1_cds_WP_012904419.1_971	0.393223	-0.899407			0.0926775	3.32882	putative LacI-family transcriptional regulator
NZ_JXUN01000131.1_cds_WP_012904421.1_969	0.0209098	-1.25866	0.450197	0.612487	0.243685	-0.404712	carbamoyl-phosphate synthase small chain	carA
NZ_JXUN01000131.1_cds_WP_012904424.1_966	0.487408	-0.019516	0.101148	1.31532			carnitinyl-CoA dehydratase	caiD
NZ_JXUN01000131.1_cds_WP_012904426.1_964	0.00859711	5.40985			0.0351492	5.39035	crotonobetainyl-CoA:carnitine CoA-transferase	caiB
NZ_JXUN01000131.1_cds_WP_012904427.1_963	0.0445933	-0.490648	0.155371	0.631906	0.0246425	2.06985	crotonobetainyl-CoA dehydrogenase	caiA
NZ_JXUN01000131.1_cds_WP_012904428.1_962	0.155138	1.12816			0.0166436	3.59039	L-carnitine/gamma-butyrobetaine antiporter	caiT
NZ_JXUN01000131.1_cds_WP_012908891.1_1016	0.0103291	1.4087	0.440845	-0.789484	0.0581829	0.018349	trp operon repressor	trpR
NZ_JXUN01000131.1_cds_WP_012908893.1_1014	0.0259125	1.52082	0.453264	-0.39147		0.927163	phosphoglycerate mutase 2	gpmB
NZ_JXUN01000131.1_cds_WP_012908894.1_1013	0.00943736	1.30539	0.3452	0.315041	0.419936	1.10143	right origin-binding protein	rob
NZ_JXUN01000131.1_cds_WP_012908897.1_1010		0.492045			0.021513	3.25491	two-component system sensor kinase	creC
NZ_JXUN01000131.1_cds_WP_012908898.1_1009	0.041408	1.95149	0.0320983	2.39403	0.00464729	3.24831	inner membrane protein	creD
NZ_JXUN01000131.1_cds_WP_024133124.1_1027		2.82666	0.0264851	3.03348	0.00656168	3.44779	carbamate kinase	arcC
NZ_JXUN01000131.1_cds_WP_071820556.1_989	0.156316	0.618708	0.314546	1.19574	0.0341211	1.43136	Na(+)/H(+) antiporter 1, or putative polysaccharide degrading enzyme	nhaA
NZ_JXUN01000132.1_cds_WP_012904679.1_1057	0.0440296	2.46471	0.0742581	2.75394			putative exported protein
NZ_JXUN01000132.1_cds_WP_012904682.1_1055	0.114176	2.68495	0.0772276	2.46754			Lateral flagellar flaggelin	lafA
NZ_JXUN01000132.1_cds_WP_012904684.1_1053	0.154076	1.55011	0.224199	1.33061	0.0453845	2.26313	lateral flagellar chaperone protein	lafC
NZ_JXUN01000132.1_cds_WP_012904686.1_1051	0.199679	2.76047	0.143034	3.0765	0.0482952	2.76029	lateral flagellar chaperone protein, OR ateral flagellar hook length control protein	lafD, lafE
NZ_JXUN01000132.1_cds_WP_012904687.1_1050	0.0705061	-1.40084			0.0202088	2.56251	lateral flagellar associated protein	lafF
NZ_JXUN01000132.1_cds_WP_012904691.1_1046	0.392354	-0.33792	0.222313	-0.830939	0.0283928	2.94661	hypothetical protein
NZ_JXUN01000132.1_cds_WP_012904700.1_1036	0.0972493	0.42441	0.03056	1.03254	0.489192		T3SS effector protein NleA/EspI	nleA
NZ_JXUN01000133.1_cds_WP_012907097.1_1062	0.00776852	3.35251			0.0461934	5.71985	putative ATP-binding protein of T1SS
NZ_JXUN01000133.1_cds_WP_024132843.1_1064	0.298648	-0.271456	0.381387	0.614779	0.0363388	1.42898	large repetitive protein
NZ_JXUN01000135.1_cds_WP_012907026.1_1099	0.00348258	2.8937	0.00127708	3.25438	0.219951	2.3173	diaminopimelate decarboxylase	lysA
NZ_JXUN01000135.1_cds_WP_012907027.1_1098	0.201926	-1.88624	0.0138545	1.79266	0.0469662		transcriptional activator	lysR
NZ_JXUN01000135.1_cds_WP_012907029.1_1096	0.489241	-0.125839	0.0505781	0.988675	0.0118915	2.52428	putative pectin degradation protein	kdgF
NZ_JXUN01000135.1_cds_WP_012907031.1_1093	0.0814348	3.60569	0.121658	1.17372	0.00236986		putative ABC transporter membrane protein
NZ_JXUN01000135.1_cds_WP_012907032.1_1092	0.00672104	3.37641	0.163472	1.24483			putative ABC transporter protein
NZ_JXUN01000135.1_cds_WP_012907033.1_1091	0.254212	-0.651772	0.0341634	1.34926	0.0119707	2.28611	putative ABC transpoter periplasmic protein
NZ_JXUN01000135.1_cds_WP_012907037.1_1087	0.085927	4.03516			0.000804561	4.67378	oligogalacturonate lyase	ogl
NZ_JXUN01000135.1_cds_WP_071820590.1_1095	0.0934728	3.7928	0.0335547	2.95857		6.86054	putative pectin degradation protein OR putative ABC transporter membrane protein	kdgF,
NZ_JXUN01000136.1_cds_WP_012906579.1_1109	0.0814441	1.88018	0.0180709	1.34789	0.142536	1.52187	probable N-acetylmuramoyl-L-alanine amidase	amiA
NZ_JXUN01000136.1_cds_WP_012906581.1_1111	0.123037	-1.08789	0.0196971	2.63107	0.0710022	1.59518	ethanolamine operon transcriptional regulator	eutR
NZ_JXUN01000136.1_cds_WP_012906585.1_1115		1.36872			0.0228598	4.61028	ethanolamine ammonia-lyase heavy chain	eutB
NZ_JXUN01000136.1_cds_WP_012906587.1_1117	0.200305	-0.310523					ethanolamine utilization protein	eutA
NZ_JXUN01000136.1_cds_WP_012906588.1_1118		2.71281	0.00370405	2.87445	0.000276571	3.7194	Ethanolamine utilization dehydrogenase	eutG
NZ_JXUN01000136.1_cds_WP_012906589.1_1119	0.242843	0.844106	0.103452	1.79106			ethanolamine utilization dehydrogenase	eutG
NZ_JXUN01000136.1_cds_WP_012906590.1_1120		0.955254					ethanolamine utilization aldehyde dehydrogenase	eutE
NZ_JXUN01000136.1_cds_WP_012906592.1_1122	0.21476	1.53439			0.0305256	4.48147	ethanolamine utilization protein	eutM
NZ_JXUN01000136.1_cds_WP_012906595.1_1125	0.294987	0.302406	0.0766394	1.87439	0.0112725	3.96714	ethanolamine utilization protein	eutQ
NZ_JXUN01000137.1_cds_WP_012907661.1_1148	0.109556	2.27095	0.0185622	1.15927	0.133469	0.0534579	putative DNA binding protein
NZ_JXUN01000137.1_cds_WP_012907663.1_1145	0.0344184	1.73104	0.326246	0.0644789	0.382568	0.621357	UvrABC system protein A (excinuclease ABC subunit A)	uvrA
NZ_JXUN01000137.1_cds_WP_012907666.1_1142	0.285943	0.230676	0.267513	0.484788	0.0334149	1.77334	Conserved hypothetical protein
NZ_JXUN01000137.1_cds_WP_012907667.1_1141	0.00412522	1.29815	0.00213112	1.84427	0.0966764	1.22646	conserved hypothetical protein
NZ_JXUN01000137.1_cds_WP_012907671.1_1137	0.11109	1.44615	0.310751	-0.0722254	0.0213548	2.8995	replicative DNA helicase protein DnaB	dnaB
NZ_JXUN01000137.1_cds_WP_012907673.1_1135	0.0229467	3.27806	0.151775	2.39813	0.0647821	3.36647	putative outer membrane protein	yjbO
NZ_JXUN01000137.1_cds_WP_012907676.1_1132	0.426383	0.308	0.0974222	0.790209	0.0134835	1.26957	putative transcriptional regulator
NZ_JXUN01000138.1_cds_WP_000208241.1_1153	0.0644941	1.07365	0.00188873	1.76057	0.0512989	0.30689	ATP-dependent protease (heat shock protein)	hslV
NZ_JXUN01000140.1_cds_WP_012904435.1_1264	0.139213	1.34114	0.0674028	2.16775	0.0219549		major facilitator superfamily protein
NZ_JXUN01000140.1_cds_WP_012904436.1_1263	0.04912	-1.87616	0.2188	1.99281	0.0876058	1.21604	putative lipoprotein
NZ_JXUN01000140.1_cds_WP_012904437.1_1262	0.0333682	2.19279				5.92777	putative adhesin autotransporter
NZ_JXUN01000140.1_cds_WP_012904438.1_1261	0.489775	0.362539	0.00994383	1.12927	0.332256	0.537814	glutathione-regulated potassium-efflux system ancillary protein	kefF
NZ_JXUN01000140.1_cds_WP_012904440.1_1259	0.089902	1.74523	0.058859	2.01262	0.0466432	2.60423	hypothetical protein
NZ_JXUN01000140.1_cds_WP_012904441.1_1258	0.113914	1.28629	0.481639	-0.23565	0.0310745	1.95746	dihydrofolate reductase	folA
NZ_JXUN01000140.1_cds_WP_012904448.1_1251	0.255712	0.523968	0.127116	1.74915	0.0397703	2.78603	DnaJ-like protein	djlA
NZ_JXUN01000140.1_cds_WP_012904449.1_1250	0.329928	0.752047	0.298002	1.48576	0.0367907	3.54027	ribosomal large subunit pseudouridine synthase A	rluA
NZ_JXUN01000140.1_cds_WP_012904450.1_1249	0.0389893	1.41104	0.0221815	1.09195	0.145806	0.91117	RNA polymerase-associated protein	rapA
NZ_JXUN01000140.1_cds_WP_012904454.1_1245		0.308847	0.0248757	2.58307	0.0574106	3.40345	L-arabinose isomerase	araA
NZ_JXUN01000140.1_cds_WP_012904456.1_1243	0.13387	1.65856			0.00331684	3.58847	arabinose operon regulatory protein	araC
NZ_JXUN01000140.1_cds_WP_012904457.1_1242	0.0496753	0.714442	0.0207131	1.10065	0.00537875	1.39167	putative membrane protein
NZ_JXUN01000140.1_cds_WP_012904458.1_1241	0.247204	1.31388	0.0269955	1.67237			thiamine ABC transport system, permease protein OR thiamine ABC transport system, ATP-binding protein	thiP, thiQ
NZ_JXUN01000140.1_cds_WP_012904461.1_1238	0.345467	-0.132385	0.032233	1.25429	0.247652		putative substrate-binding protein
NZ_JXUN01000140.1_cds_WP_012904463.1_1235	0.233257	0.464031	0.493538	0.833022	0.00159203	1.73608	3-isopropylmalate dehydratase small subunit	leuD
NZ_JXUN01000140.1_cds_WP_012904468.1_1230	0.294693	1.49714	0.0322312	1.54617	0.0209533	1.56205	LysR-family transcriptional regulator	leuO
NZ_JXUN01000140.1_cds_WP_012904484.1_1213	0.319391	0.803685	0.443768	-0.562046	0.00644753	1.76169	cell division protein FtsQ	ftsQ
NZ_JXUN01000140.1_cds_WP_012904486.1_1210	0.0445281	1.14636	0.484636	0.463052	0.499785	-1.65484	UDP-3-O-[3-hydroxymyristoyl] N-acetylglucosamine deacetylase	lpxC
NZ_JXUN01000140.1_cds_WP_012904491.1_1205	0.0363216	0.581944	0.0309895	0.402567	0.0490097	1.12305	conserved hypothetical protein
NZ_JXUN01000140.1_cds_WP_012904492.1_1204	0.215969	0.345374	0.31121	-0.176988	0.0234422	2.03555	dephospho-CoA kinase	coaE
NZ_JXUN01000140.1_cds_WP_012904499.1_1197	0.440463	0.104465	0.208988	0.360113	0.0169277	1.79049	AmpE protein	ampE
NZ_JXUN01000140.1_cds_WP_012904500.1_1196	0.455223	0.998227	0.167423	2.33915	0.0492326	4.1286	putative glycosyl hydrolase
NZ_JXUN01000140.1_cds_WP_012904501.1_1195	0.305289	1.87522	0.0694204	3.84964	0.0494066	4.69734	putative symporter
NZ_JXUN01000140.1_cds_WP_024132461.1_1239	0.410268	-0.179738	0.212255	0.92602	0.00248343	2.1593	thiamine ABC transport system, substrate-binding protein precursor	thiB
NZ_JXUN01000140.1_cds_WP_024132463.1_1225	0.0423944	1.17868	0.296496	-0.181535	0.467723	-1.89848	conserved hypothetical protein
NZ_JXUN01000140.1_cds_WP_071820557.1_1224	0.00227563	1.14533	0.159759	0.0479104	0.410098	0.134084	S-adenosyl-L-methionine-dependent methyltransferase	mraW
NZ_JXUN01000141.1_cds_WP_012907285.1_1269	0.210937	-1.6861	0.0200439	1.1006	0.178663	-0.101312	hypothetical protein
NZ_JXUN01000141.1_cds_WP_012907291.1_1280	0.331662	0.0516248	0.130986	0.611036	0.0366775	3.43982	thiol:disulfide interchange protein	dsbD
NZ_JXUN01000141.1_cds_WP_012907294.1_1283	0.0127097	-1.61849	0.3017	-0.412152	0.0422906	0.638524	aspartate ammonia-lyase	aspA
NZ_JXUN01000141.1_cds_WP_012907303.1_1296		-2.21207	0.0775721	1.08932	0.0201103		transcriptional regulatory protein EntR (Entericidin R)	ecnR
NZ_JXUN01000141.1_cds_WP_012907305.1_1298	0.161178	2.33734	0.082597	3.7704	0.00619166	4.4014	outer membrane lipoprotein	blc
NZ_JXUN01000141.1_cds_WP_024132875.1_1273	0.125891	1.87138	0.0248382	2.92713	0.0949408	1.96046	pseudogene
NZ_JXUN01000141.1_cds_WP_024132876.1_1281	0.0403806	1.45597	0.0732952	1.61433	0.00160236	2.2324	divalent cation tolerance protein	cutA
NZ_JXUN01000141.1_cds_WP_024132878.1_1289	0.34402	1.12363			0.0151318	7.86896	putative reverse transcriptase
NZ_JXUN01000141.1_cds_WP_024132881.1_1295	0.0947662	-1.3635	0.0400252	1.30648	0.0315649		transcriptional regulatory protein EntR (Entericidin R), OR elongation factor P	ecnR, efp
NZ_JXUN01000142.1_cds_WP_012908072.1_1304	0.0319668	2.16557	0.0833739	0.672045	0.424204	0.716062	putative fimbrial subunit	kfcH,kfcG
NZ_JXUN01000142.1_cds_WP_012908073.1_1305	0.0285621	1.64929	0.039547	0.420072	0.035285	1.50652	putative fimbrial subunit	kfcF
NZ_JXUN01000142.1_cds_WP_012908073.1_1305	0.0285621	1.64929	0.039547	0.420072	0.035285	1.50652	putative fimbrial subunit	kfcF
NZ_JXUN01000142.1_cds_WP_012908075.1_1307	0.0344305	1.04609	0.000886486	0.884498	0.0117661	1.88775	putative fimbrial usher protein	kfcD
NZ_JXUN01000142.1_cds_WP_012908076.1_1308	0.424468	0.219326	0.180554	-0.511437	0.00600968	-1.84804	putative fimbrial subunit
NZ_JXUN01000142.1_cds_WP_012908078.1_1310	0.337284	0.547335	0.482967	0.119234	0.026935	-1.89341	putative DNA binding protein
NZ_JXUN01000142.1_cds_WP_012908088.1_1320	0.125611	1.81678	0.157811	0.889081	0.000356318	3.44396	putative tight adherence protein TadZ	tadZ
NZ_JXUN01000142.1_cds_WP_012908091.1_1323	0.0515777	0.928598	0.22935	0.948936	0.021395	2.83257	putative tight adherence protein C	tadC
NZ_JXUN01000142.1_cds_WP_012908092.1_1324	0.159206	7.35547	0.0388964	4.3208	0.151111	5.08696	putative tight adherence protein D	tadD
NZ_JXUN01000142.1_cds_WP_012908093.1_1325	0.453666	-0.15383	0.0238172	1.4326	0.087203	0.141851	hypothetical protein
NZ_JXUN01000142.1_cds_WP_012908097.1_1328	0.107057	1.82411	0.0952346	0.573222	0.0267523	1.54701	putative ATP binding protein
NZ_JXUN01000142.1_cds_WP_012908098.1_1329	0.103932	1.07437	0.181049	0.958584	0.00806548	1.83156	hypothetical protein
NZ_JXUN01000142.1_cds_WP_012908102.1_1333	0.174948	1.01476	0.206851	0.652428			putative tight adherence protein TadE	tadE
NZ_JXUN01000142.1_cds_WP_012908104.1_1335	0.242827	-0.471909	0.277471	0.211842	0.0352486	3.73944	putative exported protein
NZ_JXUN01000142.1_cds_WP_042623117.1_1321		-1.06811			0.0751779	1.33068	putative tight adherence protein A	tadA
NZ_JXUN01000142.1_cds_WP_042623118.1_1314	0.0194519	1.31247	0.175707	0.67677	0.0289214	1.8117	putative LuxR-family transcriptional regulator
NZ_JXUN01000143.1_cds_WP_012904946.1_1366	0.00375392	-3.00775	0.245692	-0.00807049	0.0281023	1.82117	putative carboxypeptidase g2
NZ_JXUN01000143.1_cds_WP_012904947.1_1365		-2.55429	0.222383	-1.45808	0.0409506	2.1833	putative membrane protein
NZ_JXUN01000143.1_cds_WP_012904950.1_1362		-3.18264	0.404564	0.395944	0.0504431	0.0908617	conserved hypothetical protein
NZ_JXUN01000143.1_cds_WP_012904961.1_1350	0.153128	-0.794451	0.0307464	1.3698	0.0822222	0.104059	putative oxidoreductase
NZ_JXUN01000143.1_cds_WP_012904963.1_1347	0.489101	0.883894	0.270532	1.06555	0.0459706	1.49458	conserved hypothetical protein
NZ_JXUN01000143.1_cds_WP_012904967.1_1343	0.311815	1.00768	0.00603064	2.65704	0.0154014	3.32459	apo-citrate lyase phosphoribosyl-dephospho-CoA transferase	citX
NZ_JXUN01000143.1_cds_WP_012904970.1_1340	0.246538	-1.27898	0.159306	2.12685	0.0484837	2.31536	citrate lyase acyl carrier protein (citrate lyase gamma chain)	citD
NZ_JXUN01000144.1_cds_WP_012904987.1_1372	0.0207124	1.26986	0.142681	1.26024	0.111519	0.252792	conserved hypothetical protein
NZ_JXUN01000144.1_cds_WP_012904993.1_1378	0.034898	1.73212	0.082262	1.18499	0.0159787	2.26263	rare lipoprotein B	rlpB
NZ_JXUN01000145.1_cds_WP_012907386.1_1395	0.066264	-2.22847	0.442508	-0.141103	0.00424111	1.46532	putative exported protein
NZ_JXUN01000145.1_cds_WP_042623128.1_1382	0.459956	-0.370476	0.297175	1.69513	0.000867211	3.64518	ABC transporter, permease protein
NZ_JXUN01000145.1_cds_WP_071820604.1_1391	0.363876	1.16241	0.462604	2.15028	0.0078246	3.15422	conserved hypothetical protein
NZ_JXUN01000146.1_cds_WP_004853788.1_1435	0.16756	1.24615			0.0294532	2.83145	propanediol utilization protein	pduJ
NZ_JXUN01000146.1_cds_WP_012906336.1_1436	0.459296	-0.047948	0.14852	2.62362	0.00543818	4.83593	propanediol utilization: diol dehydratase reactivation	pduH
NZ_JXUN01000146.1_cds_WP_012906337.1_1434	0.341469	1.06912	0.172475	1.05851	0.0477346	2.76137	propanediol utilization protein PduK	pduK
NZ_JXUN01000146.1_cds_WP_012906340.1_1431	0.0862838	1.10836			0.0509196	2.49718	propanediol utilization: polyhedral bodies	pduN
NZ_JXUN01000146.1_cds_WP_012906342.1_1429	0.248778	1.05493	0.0858611	2.53498	0.0377521	1.52878	propanediol utilization: CoA-dependent propionaldehyde dehydrogenase	pduP
NZ_JXUN01000146.1_cds_WP_012906345.1_1426	0.404814	0.723876					propanediol utilization protein PduT	pduT
NZ_JXUN01000146.1_cds_WP_012906354.1_1416	0.0391719	-2.45565	0.465659	-0.539674	0.123763	0.453433	conserved hypothetical protein
NZ_JXUN01000146.1_cds_WP_012907650.1_1401	0.30384	-0.684319	0.0230519	2.76351	0.00104808	5.34252	urease subunit gamma	ureA
NZ_JXUN01000147.1_cds_WP_012908851.1_1459	0.230392	-0.322929	0.130412	0.0604889	0.0483288	1.82586	putative type II secretion system, ATP-binding,protein
NZ_JXUN01000147.1_cds_WP_012908854.1_1456	0.439244	-0.528198	0.0806207	1.00475			glutathione synthetase	gshB
NZ_JXUN01000147.1_cds_WP_012908856.1_1454	0.110186	1.76566			0.0241582	1.58769	tRNA-processing ribonuclease BN, OR phosphatase	rbn
NZ_JXUN01000147.1_cds_WP_012908859.1_1451	0.213683	0.284417	0.00545229	1.55823	0.0573552	2.70876	two-component sensor kinase
NZ_JXUN01000147.1_cds_WP_012908876.1_1440	0.126668	2.6347	0.0461838	2.45198	0.0198068	3.08081	putative fimbrial chaperone protein
NZ_JXUN01000147.1_cds_WP_024133119.1_1458	0.0193496	1.42916	0.143559	0.581556	0.378868	0.142249	putative holliday junction resolvase	yqgF
NZ_JXUN01000147.1_cds_WP_024133120.1_1450	0.48137	-0.151673	0.400466	0.393126	0.000864306	2.99756	transthyretin-like protein
NZ_JXUN01000147.1_cds_WP_072014921.1_1447	0.21763	-0.620095	0.212701	0.732415	0.00688546	2.57807	biosynthetic arginine decarboxylase, OR S-adenosylmethionine synthetase	speA, metK
NZ_JXUN01000148.1_cds_WP_012908450.1_1470	0.233115	0.192714	0.0403275	1.2006	0.0130903	1.953	ABC transporter, permease protein
NZ_JXUN01000148.1_cds_WP_012908453.1_1467	0.318989	-0.743228	0.104309	1.35534	0.0416981	2.55665	acriflavin resistance protein F	acrF
NZ_JXUN01000148.1_cds_WP_012908454.1_1466		1.48126	0.00658956	3.19633	0.0076414	3.08484	acriflavine resistance protein E	acrE
NZ_JXUN01000148.1_cds_WP_024133048.1_1469	0.325751	1.49324			0.0235764	1.70807	Putative ABC transporter, substrate-binding protein
NZ_JXUN01000149.1_cds_WP_012908698.1_1509	0.33012	0.304324	0.0696748	2.26141	0.0213827	2.17161	conserved hypothetical protein
NZ_JXUN01000149.1_cds_WP_012908700.1_1507	0.107362	2.0537	0.163658	2.42082			conserved hypothetical protein
NZ_JXUN01000149.1_cds_WP_012908703.1_1504	0.0327669	1.53181			0.00623495	3.41384	2-dehydro-3-deoxy-6-phosphogalactonate aldolase	dgoA
NZ_JXUN01000149.1_cds_WP_012908704.1_1503	0.486016	-0.326452	0.358548	-0.577151	0.0389433	1.01509	putative transcriptional regulator
NZ_JXUN01000149.1_cds_WP_012908708.1_1499		2.05701	0.0542508	1.99884	0.0234381		putative zinc-binding dehydrogenase
NZ_JXUN01000149.1_cds_WP_012908712.1_1495	0.0484622	1.21788	0.025251	1.2419	0.327471	2.67274	N-acetylgalactosamine-specific PTS system EIIC component 2	agaW
NZ_JXUN01000149.1_cds_WP_012908716.1_1492		0.226288	0.0820868	1.48419	0.00711777	3.0322	putative sugar isomerase
NZ_JXUN01000149.1_cds_WP_012908732.1_1476	0.000531999	1.2973	0.0107287	1.71219	0.0485269	0.994586	DNA polymerase III, psi subunit	holD
NZ_JXUN01000149.1_cds_WP_024133090.1_1491	0.191316	-0.924662			0.00320102	2.59661	phosphoglycerol transferase I	mdoB
NZ_JXUN01000150.1_cds_WP_012908043.1_1552	0.00382744	-2.86994	0.163112	-0.825256	0.459584	0.0336392	putative T3SS effector protein EspO	espO
NZ_JXUN01000150.1_cds_WP_012908056.1_1539	0.151899	2.95069	0.30797	0.828911	0.0490522	1.64888	putative ABC transpoter membrane protein
NZ_JXUN01000150.1_cds_WP_012908062.1_1532		-0.746341			0.0199241	1.4364	putative maltoporin
NZ_JXUN01000150.1_cds_WP_012908066.1_1528	0.266917	1.32963	0.33257	0.848133	0.0077497	2.20887	PTS system, cellobiose-specific IIb component
NZ_JXUN01000150.1_cds_WP_012908067.1_1527	0.0175596	3.28633	0.136398	1.85009	0.00571613	3.42272	putative LacI-family transcriptional regulator
NZ_JXUN01000151.1_cds_WP_012906028.1_1618		2.02646	0.181382	1.84397		3.52959	nitrate transporter permease component	nasE
NZ_JXUN01000151.1_cds_WP_012906029.1_1617		-0.208347	0.0371473	2.09199	0.042721	3.36211	nitrate-binding protein	nasF
NZ_JXUN01000151.1_cds_WP_012906044.1_1600	0.0331832	1.05385	0.203627	0.112333	0.0198497	3.09262	putative sulphate transporter
NZ_JXUN01000151.1_cds_WP_012906050.1_1594	0.334861	0.0790317	0.102977	0.586789	0.047054	4.17788	putative LuxR-family transcriptional regulator
NZ_JXUN01000151.1_cds_WP_012906053.1_1591		1.06617	0.146693	2.43517	0.107391	1.04813	putative fimbrial usher protein	lpfC
NZ_JXUN01000151.1_cds_WP_012906057.1_1587	0.462741	0.308394			0.0492059	2.76863	conserved hypothetical protein
NZ_JXUN01000151.1_cds_WP_012906067.1_1577	0.0736529	-0.841924	0.145339	0.144206	0.0324174	2.15402	Conserved hypothetical protein
NZ_JXUN01000151.1_cds_WP_012906077.1_1566	0.49248	-0.547239	0.459262	0.269599	0.00606125	1.52453	LysR-family transcriptional regulator
NZ_JXUN01000151.1_cds_WP_042623144.1_1613	0.0113588	1.46944	0.274367	-0.0474147	0.00163939	2.40533	cation transport protein	chaC
NZ_JXUN01000152.1_cds_WP_012905222.1_1623	0.0588988	2.03191	0.0135698	1.68039	0.017061	4.24717	putative outer membrane efflux protein of T1SS
NZ_JXUN01000153.1_cds_WP_012904558.1_1630	0.0100214	1.50283	0.402768	0.484785	0.156343	-0.383119	undecaprenyl pyrophosphate synthetase	uppS
NZ_JXUN01000153.1_cds_WP_012904559.1_1631	0.0295661	1.23274	0.136783	1.0487	0.0797699	0.415589	phosphatidate cytidylyltransferase	cdsA
NZ_JXUN01000153.1_cds_WP_012904563.1_1635	0.0119384	1.94135	0.0679874	1.86746	0.177347	0.249012	UDP-3-O-[3-hydroxymyristoyl] glucosamine N-acyltransferase	lpxD
NZ_JXUN01000153.1_cds_WP_012904564.1_1637	0.012209	1.2935	0.32129	0.437606	0.32161	-0.0711655	acyl-[acyl-carrier-protein]--UDP-N-acetylglucos amine O-acyltransferase	lpxA
NZ_JXUN01000154.1_cds_WP_012908110.1_1646	0.437693	0.239869	0.0762517	0.769847			ATP-dependent DNA helicase	recG
NZ_JXUN01000154.1_cds_WP_012908113.1_1649	0.0368584	1.33423	0.414464	0.459904	0.346991	-0.304772	DNA-directed RNA polymerase omega chain	rpoZ
NZ_JXUN01000154.1_cds_WP_012908121.1_1660	0.207601	-1.47262	0.310479	-0.302514	0.0145491	2.71177	DNA repair protein	radC
NZ_JXUN01000155.1_cds_WP_012905843.1_1691	0.211744	-1.39103			0.081621	2.29776	putative virulence effector protein
NZ_JXUN01000155.1_cds_WP_012905844.1_1690	0.196839	1.28554			0.035557	4.71385	putative virulence effector protein
NZ_JXUN01000155.1_cds_WP_012905850.1_1683	0.222767	-1.65735	0.0632915	1.41887	0.0230122	1.7773	ABC transporter, ATP-binding protein
NZ_JXUN01000155.1_cds_WP_012905851.1_1682	0.31593	1.32804	0.142622	1.73718	0.0183868	3.85078	ABC transporter, substrate-binding protein
NZ_JXUN01000155.1_cds_WP_012905852.1_1681					0.0356879	4.72215	putative GntR-family transciptional regulator
NZ_JXUN01000155.1_cds_WP_012905858.1_1675	0.101702	1.51146	0.0463268	1.67408	0.111386	0.0508327	putative AraC-family transcriptional regulator
NZ_JXUN01000155.1_cds_WP_012905868.1_1665	0.235724	-0.371224	0.173306	1.44637	0.0078678	2.56785	Conserved hypothetical protein
NZ_JXUN01000155.1_cds_WP_012905869.1_1664		0.493612			0.0297487	4.63515	putative protocatechuate 3,4-dioxygenase beta chain	pcaH
NZ_JXUN01000155.1_cds_WP_042623149.1_1688	0.0495892	1.01751	0.223958	0.0281995	0.458301	-0.734605	putative membrane protein
NZ_JXUN01000156.1_cds_WP_012904540.1_1698	0.22879	0.202437	0.451498	0.205072	0.00298928	2.26329	H(+)/Cl(-) exchange transporter	clcA
NZ_JXUN01000156.1_cds_WP_012904541.1_1699	0.00450876	1.89447	0.1602	0.41641	0.172558	0.54899	conserved hypothetical protein
NZ_JXUN01000156.1_cds_WP_012904542.1_1700	0.357133	-0.283678	0.0281114	0.979896	0.079216	2.14952	putative membrane protein
NZ_JXUN01000156.1_cds_WP_012904545.1_1703	0.0303055	1.814	0.385598	0.694068	0.0614439	1.32679	deoxyguanosinetriphosphate triphosphohydrolase	dgt
NZ_JXUN01000156.1_cds_WP_012904547.1_1705	0.455127	0.638505	0.021159	1.48689	0.00718951	2.48777	carbohydrate diacid regulator	cdaR
NZ_JXUN01000156.1_cds_WP_024132472.1_1706	0.146027	-0.25328	0.339379	-0.061526	0.0101976	1.25704	hypothetical protein
NZ_JXUN01000157.1_cds_WP_012904702.1_1715	0.144646	2.27846	0.323439	-0.21807	0.041893	-1.59311	putative membrane-spanning transport protein	aatD
NZ_JXUN01000157.1_cds_WP_012904706.1_1720	0.188537	1.09636	0.245955	-0.320566	0.00858377	-1.59681	AatC, ATP binding protein of ABC transporter	aatC
NZ_JXUN01000158.1_cds_WP_012908270.1_1734	0.0184339	-3.05062	0.300411	-0.378913	0.114023	0.764728	putative acyl carrier protein
NZ_JXUN01000158.1_cds_WP_024133030.1_1727	0.0201172	-2.42579	0.271383	1.13817	0.197572	-0.382077	putative membrane protein
NZ_JXUN01000159.1_cds_WP_012908678.1_1743	0.24882	-0.013683			0.0143802	4.16595	putative ATP-binding protein of T1SS
NZ_JXUN01000159.1_cds_WP_012908680.1_1745	0.257622	0.538627	0.164023	2.31687			major facilitator superfamily protein
NZ_JXUN01000159.1_cds_WP_012908685.1_1750	0.00379807	-3.43205	0.337379	0.835013	0.317199	0.120319	putative membrane protein
NZ_JXUN01000159.1_cds_WP_012908686.1_1751	0.295816	0.702646			0.2735		putative LysR-family transcriptional regulator
NZ_JXUN01000159.1_cds_WP_012908687.1_1752	0.0329539	-2.28408	0.0692778	1.01837	0.185936	1.96369	putative transport protein
NZ_JXUN01000159.1_cds_WP_012908688.1_1753	0.212917	1.67744			0.104097	1.86428	cystathionine beta-lyase	metC
NZ_JXUN01000159.1_cds_WP_012908690.1_1755	0.0904153	1.14124	0.00122234	3.21641	0.0060145	2.84294	LysE-family transporter
NZ_JXUN01000159.1_cds_WP_012908691.1_1756	0.0832061	2.08139	0.153923	2.72843	0.0111026	3.07509	putative AraC-family transcriptional regulator
NZ_JXUN01000160.1_cds_WP_012904925.1_1784	0.0295672	4.72392			0.0827423	2.01187	acetoin reductase	budC
NZ_JXUN01000160.1_cds_WP_012904926.1_1783	0.481783	-0.100427			0.338725	2.24376	putative sugar ABC transporter, permease protein
NZ_JXUN01000160.1_cds_WP_012904927.1_1782		2.8367	0.169933	1.43423	0.0274099	1.32814	putative sugar ABC transporter, ATP-binding protein
NZ_JXUN01000160.1_cds_WP_012904930.1_1776		1.20537					putative N-terminal region of transketolase
NZ_JXUN01000160.1_cds_WP_012904931.1_1775	0.0876885	2.14947	0.0888367	2.36188	0.0280475	3.04688	putative C-terminal region of transketolase
NZ_JXUN01000161.1_cds_WP_012908757.1_1809	0.0685594	0.534769	0.00959024	1.09044	0.0750104	0.892101	lipoate-protein ligase A	lplA
NZ_JXUN01000161.1_cds_WP_012908763.1_1803	0.235892	0.355708	0.274243	0.141501	0.0377302	1.11245	chromosome intitiation inhibitor	iciA
NZ_JXUN01000162.1_cds_WP_012908135.1_1818	0.143536	-1.59394	0.0308469	0.897185	0.0391347	1.29591	lipopolysaccharide core biosynthesis protein RfaZ	rfaZ
NZ_JXUN01000162.1_cds_WP_012908136.1_1819	0.184302	-1.92361	0.0248864	0.62378	0.000209324	1.09525	lipopolysaccharide 1,2-N-acetylglucosaminetransferase	rfaK
NZ_JXUN01000162.1_cds_WP_012908139.1_1822	0.0343181	1.68261	0.10856	1.46435	0.352686	0.913637	ADP-heptose-LPS heptosyltransferase II	rfaF
NZ_JXUN01000162.1_cds_WP_012908143.1_1826		-2.42948	0.0214245	1.69055	0.0709394	1.31746	putative glycosyl transferase
NZ_JXUN01000162.1_cds_WP_012908155.1_1839	0.0305276	1.08537	0.0266359	1.5219	0.00752145	2.03361	putative RNA-methyltransferase
NZ_JXUN01000162.1_cds_WP_012908157.1_1842	0.342119	0.399616	0.203255	1.38917	0.0129795	1.4441	L-lactate permease	lctP
NZ_JXUN01000162.1_cds_WP_012908161.1_1846	0.0852933	2.54573	0.201151	0.446738	0.0416555	0.962781	mannitol-1-phosphate 5-dehydrogenase	mtlD
NZ_JXUN01000162.1_cds_WP_012908162.1_1847	0.310351	-0.0799191	0.0142637	1.10828	0.0116039		mannitol-specific PTS system EIICBA component	mtlA
NZ_JXUN01000162.1_cds_WP_012908164.1_1849	0.250422	0.0155811	0.0901906	0.960774	0.0358189		HlyD-family secretion protein
NZ_JXUN01000162.1_cds_WP_012908165.1_1850	0.25861	-0.0138497	0.042403	1.03775	0.0242939	1.25662	putative glutathione S-transferase
NZ_JXUN01000162.1_cds_WP_024133008.1_1827	0.108526	0.839962	0.321737	0.0749768	0.0451508	2.11151	putative polysaccharide deacetylase
NZ_JXUN01000164.1_cds_WP_012908455.1_1859		3.17038	0.0233241	3.2254	0.0250912	4.72476	probable acref/envcd operon repressor (TetR-family transcriptional regulator)	envR
NZ_JXUN01000164.1_cds_WP_012908456.1_1860	0.0278367	-2.50866	0.125364	0.707065	0.0114508	2.41927	predicted membrane protein yhdu	yhdU
NZ_JXUN01000164.1_cds_WP_012908457.1_1861	0.481501	-0.287115	0.122022	1.48177	0.0105922	2.52223	putative DNA methylase
NZ_JXUN01000164.1_cds_WP_012908458.1_1863	0.00378673	1.96474	0.32644	0.393332	0.320748	0.446346	tRNA-dihydrouridine synthase B	dusB
NZ_JXUN01000165.1_cds_WP_012905048.1_1872	0.268375	0.280904	0.29411	1.15025	0.0192716	3.5134	succinate dehydrogenase cytochrome b-556 subunit, OR succinate dehydrogenase hydrophobic membrane anchor protein	sdhC, sdhD
NZ_JXUN01000165.1_cds_WP_012905050.1_1874	0.38863	-0.533007	0.493636	0.417805	0.0136575	2.08301	succinate dehydrogenase iron-sulfur protein	sdhB
NZ_JXUN01000165.1_cds_WP_012905051.1_1875	0.0028127	-1.78518	0.303883	-0.601342	0.210844	0.0144879	2-oxoglutarate dehydrogenase E1 component	sucA
NZ_JXUN01000165.1_cds_WP_012905058.1_1882	0.0204982	2.01182	0.248422	1.07183	0.350084	2.45324	putative exported protein
NZ_JXUN01000165.1_cds_WP_012905059.1_1883	0.0162505	1.34322	0.333808	1.20811	0.149481		acyl-CoA thioester hydrolase
NZ_JXUN01000165.1_cds_WP_042623167.1_1884	0.0346879	1.12357	0.305958	0.474049	0.441866	1.27439	colicin import protein	tolQ
NZ_JXUN01000166.1_cds_WP_012906629.1_1893	0.00926825	-2.28588	0.0557944	0.890762	0.0122286	1.66032	putative signal transduction protein
NZ_JXUN01000166.1_cds_WP_071820657.1_1909	0.26225	0.119337	0.020777	1.42936	0.143035	1.32989	glycine cleavage system transcriptional repressor	gcvR
NZ_JXUN01000169.1_cds_WP_012906476.1_1922	0.213579	1.54786	0.024263	1.81033	0.00166934	2.26079	galactose/methyl galactoside ABC transporter,ATP-binding protein	mglA
NZ_JXUN01000170.1_cds_WP_012907799.1_1932	0.0289779	1.06651	0.299271	0.395708	0.324699	0.549875	cell division protein	ftsN
NZ_JXUN01000170.1_cds_WP_072044768.1_1933	0.0676714	1.00896	0.0464267	1.14998	0.000552086	1.49301	LacI-family transcriptional repressor	cytR
NZ_JXUN01000171.1_cds_WP_012906132.1_1943	0.357922	0.940623	0.0811019	2.11537	0.0138664	4.0552	high-affinity zinc uptake system protein	znuA
NZ_JXUN01000171.1_cds_WP_012906135.1_1940	0.0282065	0.607712	0.0803035	0.907824	0.0386367	1.16475	putative exported protein
NZ_JXUN01000171.1_cds_WP_012906137.1_1938	0.0473293	1.02625	0.287736	0.146276	0.226438	0.285778	holliday junction ATP-dependent DNA helicase	ruvA
NZ_JXUN01000173.1_cds_WP_012908922.1_1961	0.242464	0.369408	0.100212	2.2748	0.00346708	3.17857	pCROD1 plasmid	pCROD1
NZ_JXUN01000173.1_cds_WP_012908927.1_1964	0.0485926	-1.75849	0.432372	0.511176	0.0741554	2.39248	pCROD1 plasmid	pCROD1
NZ_JXUN01000173.1_cds_WP_012908929.1_1966	0.107279	-1.04165	0.477084	0.0231377	0.0145767	0.943274	pCROD1 plasmid	pCROD1
NZ_JXUN01000173.1_cds_WP_024133137.1_1959	0.40087	0.0393979	0.298697	0.262227	0.0347906	1.00258	pCROD1 plasmid	pCROD1
NZ_JXUN01000173.1_cds_WP_024133138.1_1960	0.439595	1.24872	0.0284093	0.797742	0.0579406	0.933162	pCROD1 plasmid	pCROD1
NZ_JXUN01000173.1_cds_WP_042623178.1_1956	0.131774	2.97542	0.0254285	5.4943	0.0141243	6.39852	pCROD1 plasmid	pCROD1
NZ_JXUN01000174.1_cds_WP_012907790.1_1978	0.489551	-0.499548	0.00746509	1.70566	0.0460693	1.44122	cystathionine gamma-synthase	metB
NZ_JXUN01000174.1_cds_WP_012907793.1_1976	0.119391	1.71759	0.00110836	2.59117	0.00205102	2.38925	Putative membrane protein
NZ_JXUN01000174.1_cds_WP_024132967.1_1972	0.34371	-0.179939			0.0520593	1.77001	primosomal protein replication factor	priA
NZ_JXUN01000175.1_cds_WP_012907497.1_1984	0.334327	0.936239			0.0392813	3.12131	dimethyl sulfoxide reductase
NZ_JXUN01000175.1_cds_WP_012907499.1_1986	0.0331271	2.54535	0.266332	0.310005	0.0668449	1.41751	putative anaerobic reductase component
NZ_JXUN01000175.1_cds_WP_012907504.1_1991	0.0236509	-1.67869	0.387498	-0.584963	0.157172	-1.23272	AraC-family transcriptional regulator	soxS
NZ_JXUN01000175.1_cds_WP_012907505.1_1992	0.35153	-0.115776	0.309145	0.808352	0.0115373	2.48318	redox-sensitive transcriptional activator	soxR
NZ_JXUN01000175.1_cds_WP_012907506.1_1994	0.197277	0.456423	0.0991779	0.625247	0.00751906	3.14976	putative glutathione S transferase
NZ_JXUN01000175.1_cds_WP_024132918.1_1988	0.0298165	1.33721	0.139494	0.377439	0.168105	-0.142153	putative membrane protein
NZ_JXUN01000175.1_cds_WP_042623181.1_1980	0.24092	-2.32714	0.297004	-0.49441	0.0280348	1.65056	putative cation-transporting P-type ATPase
NZ_JXUN01000176.1_cds_WP_012905166.1_2056	0.351611	2.47943	0.0519142	2.32659	0.0219462	4.79241	ABC transporter, permease protein
NZ_JXUN01000176.1_cds_WP_012905168.1_2054	0.00410982	-2.54345	0.240468	0.676758	0.0217372	1.96231	biofilm regulator	bssR
NZ_JXUN01000176.1_cds_WP_012905169.1_2053	0.216546	1.61311	0.0421918	1.25515	0.0186876		soluble aldose sugar dehydrogenase	yliT
NZ_JXUN01000176.1_cds_WP_012905176.1_2046	0.0196327	0.931653			0.000912974	2.97873	putative phosphatase
NZ_JXUN01000176.1_cds_WP_012905178.1_2043	0.0243001	0.833176	0.347348	-0.0359939	0.10143	1.76392	major facilitator superfamily protein
NZ_JXUN01000176.1_cds_WP_012905179.1_2042	0.0864785	2.03111	0.0533334	2.83299	0.0182742	3.88864	TetR-family transcriptional regulator
NZ_JXUN01000176.1_cds_WP_012905192.1_2028	0.220108	2.44633	0.028539	2.63446	0.168856	0.640638	23S rRNA (uracil-5-)-methyltransferase	rumB
NZ_JXUN01000176.1_cds_WP_012905196.1_2025		-1.44749			0.0362026	2.73786	putative sulfatase
NZ_JXUN01000176.1_cds_WP_012905204.1_2017	0.385768	-0.412529	0.0306	-1.80749	0.275823		putative N-acetylmuramoyl-L-alanine amidase
NZ_JXUN01000176.1_cds_WP_012905205.1_2016	0.018214	0.911306	0.258411	0.110253	0.0796783	0.802041	conserved hypothetical protein
NZ_JXUN01000176.1_cds_WP_012905208.1_2013	0.407268	0.545757	0.00585489	2.72046	0.00395128	1.8286	pyruvate oxidase	poxB
NZ_JXUN01000176.1_cds_WP_012905210.1_2011	0.130512	-0.502691	0.419243	-0.344867			hydroxylamine reductase	hcp
NZ_JXUN01000176.1_cds_WP_012905214.1_2007	0.0515382	2.11648	0.0853253	0.579235	0.0310795	2.50952	conserved hypothetical protein
NZ_JXUN01000176.1_cds_WP_012905215.1_2006	0.0263608	0.44948			0.00175347	1.63385	macrolide-specific efflux protein	macA
NZ_JXUN01000176.1_cds_WP_012905217.1_2004	0.373174	0.325058	0.255038	0.614184	0.0142791	0.997528	cold shock-like protein CspD	cspD
NZ_JXUN01000177.1_cds_WP_012906993.1_2090	0.205138	0.87451			0.0251385	3.6823	L-fuculokinase	fucK
NZ_JXUN01000177.1_cds_WP_012906999.1_2084	0.00286788	-2.18797	0.136003	0.837997	0.0114451	1.28306	putative lipoprotein	ygdI
NZ_JXUN01000177.1_cds_WP_012907001.1_2082	0.0593817	0.831393	0.0240045	1.63524	0.0529004	1.33415	putative Fe-S metabolism associated protein
NZ_JXUN01000177.1_cds_WP_012907003.1_2080	0.00615407	1.0698	0.278527	0.301401	0.472564	-1.83464	membrane-bound lytic murein transglycosylase A	mltA
NZ_JXUN01000177.1_cds_WP_012907004.1_2079	0.158199	0.607169	0.290688	-0.13412	0.0181699		N-acetylmuramoyl-L-alanine amidase	amiC
NZ_JXUN01000177.1_cds_WP_012907005.1_2077	0.273937	0.59691	0.167414	0.776096	0.00601706		amino-acid acetyltransferase (N-acetylglutamate synthase)	argA
NZ_JXUN01000177.1_cds_WP_012907009.1_2073	0.188272	1.56429	0.347486	0.134047			exodeoxyribonuclease V gamma subunit	recC
NZ_JXUN01000177.1_cds_WP_012907013.1_2069	0.189406	2.26505			0.0136227	2.99374	prepilin peptidase-dependent protein A	ppdA
NZ_JXUN01000177.1_cds_WP_012907018.1_2064	0.147559	0.0640175	0.0545964	0.861694	0.0119075	2.15451	conserved hypothetical protein
NZ_JXUN01000177.1_cds_WP_024132829.1_2061	0.02951	-2.13924	0.123695	0.660515	0.0429889	0.838666	possible lipoprotein
NZ_JXUN01000178.1_cds_WP_000087812.1_2112	0.14395	-0.80251			0.0425713	2.3433	conserved hypothetical protein
NZ_JXUN01000178.1_cds_WP_000864897.1_2106	0.0295811	-2.71341	0.398406	0.744747	0.290985	0.725489	conserved hypothetical protein
NZ_JXUN01000178.1_cds_WP_012907688.1_2110	0.0329265	-2.33943	0.476628	-0.328777	0.406937	0.836302	pseudogene
NZ_JXUN01000178.1_cds_WP_072044769.1_2094		-1.22795	7.13705e-05	2.10453			pseudogene
NZ_JXUN01000179.1_cds_WP_012907432.1_2136	0.0643342	1.24848			0.00908628	1.71079	putative conjugative transfer system protein TraL (fragment)	traL
NZ_JXUN01000179.1_cds_WP_012907433.1_2137	0.402576	0.470775	0.0422872	0.575735	0.0422447	1.72429	putative exported protein
NZ_JXUN01000179.1_cds_WP_012907443.1_2147	0.163012	8.16919					conserved hypothetical protein
NZ_JXUN01000179.1_cds_WP_012907444.1_2149	0.0346915	1.9559	0.0237188	2.15341	0.0522789	3.58723	pseudogene
NZ_JXUN01000179.1_cds_WP_012907446.1_2151	0.140002	0.4183	0.250338	0.366594	0.00571709	1.56899	putative partitioning protein A	parA
NZ_JXUN01000179.1_cds_WP_024132900.1_2134	0.406726	0.290989	0.0286103	2.39431		1.52666	pseudogene
NZ_JXUN01000179.1_cds_WP_024132903.1_2140	0.0140069	2.29385			0.0151559	2.75746	hypothetical protein
NZ_JXUN01000179.1_cds_WP_042623192.1_2132	0.262115	1.80626	0.0399481	2.21946			pseudogene
NZ_JXUN01000179.1_cds_WP_042623193.1_2128	0.000550841	1.40849	0.0263118	0.769393	0.123432		conserved hypothetical protein
NZ_JXUN01000180.1_cds_WP_012905313.1_2202	0.433832	0.289465	0.32358	0.222316	0.0323121	2.45951	chromosome partition protein	mukF
NZ_JXUN01000180.1_cds_WP_012905321.1_2194	0.000905058	-4.29035	0.347996	0.325006	0.171967	1.02438	outer membrane protein F	ompF
NZ_JXUN01000180.1_cds_WP_012905326.1_2189		-3.05065e-05	0.0393548	2.20083	0.123595	3.98773	putative aliphatic sulfonates ABC transporter,permease protein	ssuC
NZ_JXUN01000180.1_cds_WP_012905336.1_2179	0.35219	0.662973	0.0420151	1.24278	0.00286693	1.34479	paraquat-inducible protein A	pqiA
NZ_JXUN01000180.1_cds_WP_012905339.1_2175	0.0397695	1.18122	0.244092	0.689958	0.480617	1.06507	3-hydroxydecanoyl-[acyl-carrier-protein]dehydratase	fabA
NZ_JXUN01000180.1_cds_WP_012905344.1_2170	0.360011	-0.47089	0.0326091	0.893506	0.0728221	1.34886	conserved hypothetical protein
NZ_JXUN01000180.1_cds_WP_012905347.1_2167	0.169854	0.252096	0.11632	0.745011	0.0411503	0.157277	helicase IV	helD
NZ_JXUN01000180.1_cds_WP_012905351.1_2163	0.0379829	1.19204	0.125707	1.5101	0.398972	-0.381553	conserved hypothetical protein
NZ_JXUN01000180.1_cds_WP_012905355.1_2159	0.000393111	-3.87626	0.167996	0.672097	0.0490137	1.90125	putative outer membrane protein
NZ_JXUN01000180.1_cds_WP_024132580.1_2198	0.0229036	2.06343	0.132953	0.985306	0.125389	3.32493	putative exported protein
NZ_JXUN01000180.1_cds_WP_024132585.1_2168	0.0453997	1.79032	0.0849516	1.24367	0.46976	-0.845695	putative membrane protein
NZ_JXUN01000180.1_cds_WP_024132588.1_2160	0.0363667	0.993615	0.000669243	2.62416	0.0014999	2.39545	sulfurtransferase (tRNA 2-thiouridine synthesizing protein E)	tusE
NZ_JXUN01000181.1_cds_WP_012907388.1_2210	0.421802	0.157656	0.056228	0.874089	0.0465257		conserved hypothetical protein
NZ_JXUN01000181.1_cds_WP_012907389.1_2211		-0.499066					conserved hypothetical protein
NZ_JXUN01000181.1_cds_WP_012907396.1_2218	0.263196	-1.14824	0.0249525	2.2008	0.1069	1.24864	trehalose operon repressor	treR
NZ_JXUN01000181.1_cds_WP_012907401.1_2223	0.0486149	1.2436	0.493539	0.526039	0.193273	-0.466385	pyrBI operon leader peptide	pyrL
NZ_JXUN01000181.1_cds_WP_012907403.1_2225	0.0132511	-1.89034	0.242643	0.0223671	0.183855	0.985805	conserved hypothetical protein
NZ_JXUN01000181.1_cds_WP_012907404.1_2226	0.00483711	1.92347	0.0169581	1.78271	0.00611994	1.73681	ornithine carbamoyltransferase subunit I	argI
NZ_JXUN01000181.1_cds_WP_012907409.1_2231	0.0136791	0.634708	0.275646	-0.377111	0.0874007	-0.26759	DNA polymerase III, chi subunit	holC
NZ_JXUN01000181.1_cds_WP_012907413.1_2236	0.064154	0.949676	0.0478578	2.45472	0.0252871	0.679472	conserved hypothetical protein
NZ_JXUN01000181.1_cds_WP_024132891.1_2219	0.360442	0.856895	0.0280124	2.36339	0.0159974	3.09967	Mg(2+) transport ATPase, P-type	mgtA
NZ_JXUN01000182.1_cds_WP_042623202.1_2244	0.0306091	0.196623	0.383191	0.635429	0.218013	-2.9483	putative outer membrane protein
NZ_JXUN01000183.1_cds_WP_012908492.1_2248		0.722078	0.36388	1.14364	0.0464475	1.62589	putative sialic acid transporter	nanT
NZ_JXUN01000183.1_cds_WP_012908494.1_2250	0.00972919	2.03038			0.0549778	4.99188	putative N-acetylmannosamine kinase	nanK
NZ_JXUN01000183.1_cds_WP_012908501.1_2258	0.453605	-0.572615	0.0451194	1.06736	0.0944877	0.494431	Major Facilitator Superfamily transporter
NZ_JXUN01000183.1_cds_WP_012908502.1_2259	0.480588	0.0476693	0.0297222	1.46896	0.031207	2.41589	putative dehydrogenase	rspB
NZ_JXUN01000183.1_cds_WP_012908503.1_2260	0.317213	0.196579	0.0302658	1.43957	0.0288452	2.72062	putative mannonate dehydratase
NZ_JXUN01000183.1_cds_WP_012908507.1_2264	0.00153536	3.36927	0.0250288	1.67384	0.110389	1.38565	conserved hypothetical protein
NZ_JXUN01000183.1_cds_WP_071820670.1_2255	0.0279555	1.0193	0.289015	0.332245			glutamate synthase [NADPH] large subunit	gltB
NZ_JXUN01000184.1_cds_WP_012908660.1_2281	0.0212745	1.60584	0.0120367	1.8083	0.0483997		uronate isomerase	uxaC
NZ_JXUN01000184.1_cds_WP_012908661.1_2280	0.454789	-0.709108	0.0118323	2.35168	0.0170795	1.96499	altronate hydrolase	uxaA
NZ_JXUN01000184.1_cds_WP_012908664.1_2277	0.46513	0.539216	0.0261349	0.992627	0.132799	0.888473	putative pH-induced membrane-bound redox modulator	alx
NZ_JXUN01000184.1_cds_WP_072044770.1_2275	0.0315065	2.18166	0.111291	1.28104	0.0221429	5.01874	conserved hypothetical protein
NZ_JXUN01000185.1_cds_WP_012906288.1_2296	0.0497995	1.50363	0.221086	0.525008	0.0847394	0.633899	putative membrane protein
NZ_JXUN01000185.1_cds_WP_012906289.1_2297	0.0153648	2.79752	0.04701	3.34001	0.00548126	3.54261	putative outer membrane autotransporter
NZ_JXUN01000185.1_cds_WP_012906291.1_2299	0.204584	0.546357	0.454156	0.50338	0.00767878	1.72715	putative exported protein
NZ_JXUN01000185.1_cds_WP_012906293.1_2301	0.216991	-0.0886548			0.00543073	2.38196	conserved hypothetical protein
NZ_JXUN01000185.1_cds_WP_012906294.1_2302			0.144554	1.17773	0.0400906	2.55512	conserved hypothetical protein
NZ_JXUN01000185.1_cds_WP_012906296.1_2304	0.207548	0.787192			0.0131027	3.28304	conserved hypothetical protein
NZ_JXUN01000185.1_cds_WP_012906305.1_2313	0.10433	-0.460929	0.136488	1.1756	0.0116995	1.38099	putative isoaspartyl dipeptidase
NZ_JXUN01000185.1_cds_WP_024132734.1_2314		-1.78314	0.148059	1.71703			C4-dicarboxylate transporter	dcuD
NZ_JXUN01000185.1_cds_WP_042623208.1_2311	0.0108832	2.34872	0.0141902	1.32856	0.0118895	2.6292	putative membrane protein
NZ_JXUN01000185.1_cds_WP_042623211.1_2303	0.176459	-0.656091	0.257043	-0.0177545	0.0476632	1.08501	hypothetical protein
NZ_JXUN01000186.1_cds_WP_012908633.1_2334	0.0284206	-1.23572	0.338114	0.558395	0.284766		cytochrome C-type protein	torY
NZ_JXUN01000186.1_cds_WP_012908635.1_2331	0.25341	0.0119878	0.0400004	2.91512	0.0164195	3.7359	tdc operon transcriptional activator	tdcA
NZ_JXUN01000186.1_cds_WP_012908636.1_2330	0.0390445	-1.75579			0.0730646	3.07682	catabolic threonine dehydratase	tdcB
NZ_JXUN01000186.1_cds_WP_012908640.1_2326	0.0215311	-2.11569	0.401829	-0.503265	0.350439	1.5916	L-serine dehydratase	tdcG
NZ_JXUN01000186.1_cds_WP_024133074.1_2333	0.290381	-1.48546	0.211958	1.08649	0.0183191	2.0136	trimethylamine-N-oxide reductase 2 precursor	torZ
NZ_JXUN01000188.1_cds_WP_012908248.1_2338	0.182768	1.95265	0.0166406	3.07832	0.00714413	3.26366	Conserved hypothetical protein
NZ_JXUN01000188.1_cds_WP_012908251.1_2340	0.00807615	-1.06312	0.499889	-0.229225	0.218705	-2.36182	nickel ABC transporter, ATP-binding protein	nikE
NZ_JXUN01000188.1_cds_WP_012908258.1_2347	0.487362	-0.614031	0.0384342	-1.68828			putative beta-ketoacyl synthase
NZ_JXUN01000189.1_cds_WP_012905911.1_2375	0.0587318	1.43197	0.0837777	2.11756	0.0150002	3.57359	putative thiolase
NZ_JXUN01000189.1_cds_WP_012905914.1_2372	0.164228	3.44723	0.0307389	3.04116			putative Pca regulon regulatory protein	pcaR
NZ_JXUN01000189.1_cds_WP_012905920.1_2366	0.217756	-0.668312	0.0674696	1.80392	0.0499562	2.78987	periplasmic murein tripeptide binding protein	mppA
NZ_JXUN01000189.1_cds_WP_024132620.1_2356	0.0166593	2.30014	0.0397257	2.22787	0.0318623	0.881349	hypothetical protein
NZ_JXUN01000190.1_cds_WP_012906538.1_2380	0.473535	-0.511907	0.277742	0.720011	0.0275575	4.14562	putative membrane transport protein
NZ_JXUN01000190.1_cds_WP_012906539.1_2381	0.366251	0.119562	0.256903	1.25266	0.0232848	1.56424	magnesium transporter	mgtE
NZ_JXUN01000191.1_cds_WP_000103754.1_2400	0.458367	-0.537668	0.0660956	1.05119	0.0456132	0.188455	acyl carrier protein	acpP
NZ_JXUN01000191.1_cds_WP_012905438.1_2396	0.0276644	1.71987	0.366715	-0.41025	0.186533	-1.41006	fatty acid/phospholipid synthesis protein	plsX
NZ_JXUN01000191.1_cds_WP_012905447.1_2406	0.195532	0.366913			0.00192278	2.15649	putative deoxyribonuclease
NZ_JXUN01000191.1_cds_WP_042623222.1_2388	0.414804	1.16999	0.09154	1.30245	0.0171634	2.65975	putative Major Facilitator Superfamily transporter
NZ_JXUN01000191.1_cds_WP_071820576.1_2392	0.342284	0.437921					ribosomal large subunit pseudouridine synthase C	rluC
NZ_JXUN01000192.1_cds_WP_012907963.1_2436	0.223984	2.13558			0.016162	3.64475	ribose ABC transporter, permease protein	rbsC
NZ_JXUN01000192.1_cds_WP_012907964.1_2435	0.209266	0.637362	0.145724	0.319592	0.0150363	2.5634	ribose ABC transporter, ATP-binding protein	rbsA
NZ_JXUN01000192.1_cds_WP_012907965.1_2434	0.470899	0.241155	0.058851	1.19137	0.0196251	1.55717	putative ribose transport/metabolism protein	rbsD
NZ_JXUN01000192.1_cds_WP_012907966.1_2433	0.116203	0.892381	0.0750578	0.407041	0.0117774	2.02841	low affinity potassium transport system protein	kup
NZ_JXUN01000192.1_cds_WP_012907971.1_2429	0.00377916	1.64821	0.0241872	1.16724	0.143571	1.60355	regulatory protein	asnC
NZ_JXUN01000192.1_cds_WP_012907982.1_2415	0.0407898	-1.2857	0.106494	-0.77294	0.214373	-2.80385	glucosamine--fructose-6-phosphate aminotransferase	glmS
NZ_JXUN01000192.1_cds_WP_042623224.1_2439		-0.698759	0.0138328	3.02992	0.0177985	3.43286	ribose operon repressor	rbsR
NZ_JXUN01000193.1_cds_WP_012906570.1_2463		-0.671681			0.00396525	3.50281	sulphate ABC transporter, ATP-binding protein OR sulphate ABC transporter, permease protein	cysA, cysW
NZ_JXUN01000193.1_cds_WP_012906572.1_2465	0.453386	0.930431			0.00718734	1.60613	sulphate ABC transporter, permease protein	cysU
NZ_JXUN01000193.1_cds_WP_024132760.1_2460	0.0174475	1.17489	0.355719	2.2016	0.209287		putative exported protein
NZ_JXUN01000194.1_cds_WP_012906253.1_2474	0.204299	-0.0718774	0.0129725	1.45191	0.00532477	2.24492	putative phosphohydrolase
NZ_JXUN01000194.1_cds_WP_012906255.1_2476	0.0712022	-1.27945	0.0647355	0.366207	0.0018467	2.07164	outer membrane porin protein
NZ_JXUN01000194.1_cds_WP_012906255.1_2476	0.0712022	-1.27945	0.0647355	0.366207	0.0018467	2.07164	outer membrane porin protein
NZ_JXUN01000194.1_cds_WP_012906266.1_2488	0.103281	1.14584	0.0357166	2.7074	0.0292735	4.01505	putative DNA-binding protein
NZ_JXUN01000194.1_cds_WP_024132723.1_2469	0.187773	0.589917	0.0381867	1.54513	0.106181	2.23229	conserved hypothetical protein
NZ_JXUN01000194.1_cds_WP_024132726.1_2485	0.0930355	-2.7453	0.0309783	1.91261	0.0327005	0.921253	putative membrane protein OR putative lipoprotein
NZ_JXUN01000194.1_cds_WP_024132727.1_2486	0.189336	-1.34135	0.0488385	1.32697	0.187173	1.84001	putative membrane protein
NZ_JXUN01000195.1_cds_WP_001536811.1_2562		-2.24802			0.0372188	3.7966	pseudogene
NZ_JXUN01000195.1_cds_WP_001575658.1_2557	0.021226	-1.43725	0.46861	0.660941	0.159986	0.195222	pseudogene
NZ_JXUN01000195.1_cds_WP_012908519.1_2493	0.0313789	1.52981	0.130377	-0.50525	0.140703	2.52905	putative organic solvent tolerance ABC-transporter, ATP-binding component
NZ_JXUN01000195.1_cds_WP_012908520.1_2494	0.0121103	2.43231	0.100986	0.995854			putative organic solvent tolerance protein
NZ_JXUN01000195.1_cds_WP_012908523.1_2497	0.0174271	1.84851	0.185778	0.860074	0.0013826	3.82537	putative anti-sigma factor antagonist
NZ_JXUN01000195.1_cds_WP_012908526.1_2500	0.393549	0.685512	0.0159322	1.35276	0.00402046	1.93117	sugar fermentation stimulation protein B	sfsB
NZ_JXUN01000195.1_cds_WP_012908528.1_2504	0.0300352	1.28653	0.243606	1.04447	0.294097	0.233765	putative membrane protein
NZ_JXUN01000195.1_cds_WP_012908538.1_2514	0.269	-0.863657	0.0463428	1.52838	0.136859	1.59974	putative Type IV pilin	cfcA
NZ_JXUN01000195.1_cds_WP_012908539.1_2515	0.16629	1.24293	0.324243	-0.561193		2.23951	putative Type IV pilus biogenesis protein	cfcB
NZ_JXUN01000195.1_cds_WP_012908542.1_2518	0.00378618	2.64207	0.120829	1.91616	0.00739319		putative Type IV pilus biogenesis protein	cfcE
NZ_JXUN01000195.1_cds_WP_012908543.1_2519	0.149585	-0.897186			0.00491306	2.13878	putative Type IV pilus biogenesis protein	cfcF
NZ_JXUN01000195.1_cds_WP_012908544.1_2520	0.00775224	1.43761	0.128165	0.910492	0.129006	1.93445	putative Type IV pilus biogenesis protein	cfcF, cfcG
NZ_JXUN01000195.1_cds_WP_012908546.1_2522	0.059077	0.799688	0.201318	0.368028	0.0118907	3.9217	putative Type IV pilus biogenesis protein CfcH	cfcH
NZ_JXUN01000195.1_cds_WP_012908547.1_2523		3.82902	0.0122442	3.52794		4.03261	putative Type IV pilus biogenesis protein	cfcJ
NZ_JXUN01000195.1_cds_WP_012908549.1_2525	0.373546	-0.400976	0.0114376	1.28627	0.299091	-0.221168	putative prepillin peptidase	cfcV
NZ_JXUN01000195.1_cds_WP_012908552.1_2528	0.0423812	1.89808	0.158695	1.67492			argininosuccinate synthetase	argG
NZ_JXUN01000195.1_cds_WP_012908561.1_2539	0.122856	1.57052	0.0364992	3.86151	0.198252	1.14349	possible monooxygenase
NZ_JXUN01000195.1_cds_WP_012908567.1_2545	0.18682	1.12277			0.00685359	3.96703	conserved hypothetical protein
NZ_JXUN01000195.1_cds_WP_012908572.1_2550	0.248546	0.467519	0.0494484	1.39221	0.0433527	2.02944	naA initiator-associating factor for replication initiation (putative phophosugar-binding protein)	diaA
NZ_JXUN01000195.1_cds_WP_012908579.1_2559	0.480948	0.246563	0.260372	1.75081	0.0389174	2.04317	pseudogene
NZ_JXUN01000195.1_cds_WP_012908581.1_2561	0.067415	1.57301	0.00531517	2.01299	0.00172966		pseudogene
NZ_JXUN01000195.1_cds_WP_012908584.1_2565	0.357589	-1.30017			0.0132837	1.14012	pseudogene
NZ_JXUN01000195.1_cds_WP_012908585.1_2566		1.29287	0.136242	1.73143	0.016969	5.61734	pseudogene
NZ_JXUN01000195.1_cds_WP_012908587.1_2568	0.40061	-0.171232	0.149525	1.04677	0.0247463	2.70995	pseudogene
NZ_JXUN01000195.1_cds_WP_012908588.1_2569	0.484168	0.0715667	0.0981286	1.84218	0.0439383	3.69674	pseudogene
NZ_JXUN01000195.1_cds_WP_012908591.1_2571	0.134977	-1.53203	0.0649579	0.701738	0.0290188	1.74044	pseudogene
NZ_JXUN01000195.1_cds_WP_024133057.1_2495	0.0343529	1.73687	0.208783	0.0393576	0.072982	0.863417	putative organic solvent tolerance protein
NZ_JXUN01000195.1_cds_WP_024133061.1_2517	0.0265029	1.96914	0.0556175	0.955065	0.00959171	3.45905	putative Type IV pilus biogenesis protein	cfcD
NZ_JXUN01000195.1_cds_WP_024133066.1_2538	0.117313	1.94408	0.00870496	2.38602			tryptophan-specific transport protein	mtr
NZ_JXUN01000195.1_cds_WP_042623231.1_2516	0.0030408	1.97844	0.0858019	1.42			putative Type IV pilus biogenesis protein	cfcC
NZ_JXUN01000195.1_cds_WP_042623232.1_2563	0.0380116	1.86032	0.0978516	0.763876	0.00504575		pseudogene
NZ_JXUN01000195.1_cds_WP_071820634.1_2540	0.0131023	-1.72015	0.258285	-0.779576	0.380568	1.4869	putative peptidase
NZ_JXUN01000196.1_cds_WP_012907182.1_2584		-0.0848112			0.0951779	2.57489	multifunctional stationary-phase survival protein [includes: 5'/3'-nucleotidase; exopolyphosphatase]	surE
NZ_JXUN01000196.1_cds_WP_012907189.1_2577	0.327707	0.779278			0.00451883	2.85151	putative 4-hydroxybenzoate decarboxylase subunit D
NZ_JXUN01000196.1_cds_WP_024132862.1_2576	0.373767	-0.0967432	0.488437	0.589604	0.00431966	-1.18045	putative exported protein
NZ_JXUN01000198.1_cds_WP_012907583.1_2605		2.22386	0.0202058	1.87171	0.041652	2.40362	hypothetical protein
NZ_JXUN01000198.1_cds_WP_012907587.1_2611	0.214044	-0.413271	0.0262625	-1.62376	0.232319	0.376253	hydrogenase 2 maturation protease	hybD
NZ_JXUN01000198.1_cds_WP_012907589.1_2613	0.248544	0.267626	0.106958	1.4516	0.0216986	2.77146	probable Ni/Fe-hydrogenase 2 b-type cytochrome subunit	hybB
NZ_JXUN01000198.1_cds_WP_012907591.1_2615	0.448099	0.205337	0.204121	0.162684	0.035998	0.461592	hydrogenase-2 small chain	hyb0
NZ_JXUN01000198.1_cds_WP_012907592.1_2617	0.0229989	1.97989	0.0375574	1.57314	0.288205	1.02132	putative aldo/keto reductase
NZ_JXUN01000198.1_cds_WP_012907593.1_2618	0.175223	0.366812	0.185373	0.665295	0.0413779	1.4584	putative membrane protein
NZ_JXUN01000198.1_cds_WP_012907595.1_2620	0.0355654	-1.07571	0.229926	0.493592	0.0897835	-0.0466836	conserved hypothetical protein
NZ_JXUN01000198.1_cds_WP_012907596.1_2621	0.42274	0.330701	0.426721	0.0189586	0.0179258	1.16353	conserved hypothetical protein
NZ_JXUN01000198.1_cds_WP_012907600.1_2625	0.37207	0.136147	0.341889	0.649152	0.00748958	2.84238	cystathionine beta-lyase	metC
NZ_JXUN01000198.1_cds_WP_012907601.1_2626	0.0349293	1.36909	0.0585671	1.06598	0.0682037	1.66827	putative membrane protein
NZ_JXUN01000198.1_cds_WP_012907602.1_2628	0.487752	0.740234	0.0203016	2.18755	0.173566	1.69912	putative alcohol dehydrogenase
NZ_JXUN01000198.1_cds_WP_012907615.1_2641	0.0241912	2.00403	0.0249117	1.37587	0.00641955	2.12641	putative glycosyl hydrolase
NZ_JXUN01000198.1_cds_WP_012907616.1_2643		-1.63706	0.0131102	2.23918	0.00987777	2.79767	conserved hypothetical protein
NZ_JXUN01000198.1_cds_WP_012907625.1_2652	0.0501949	-0.878409	0.298061	0.238272	0.0476405	0.627652	conserved hypothetical protein
NZ_JXUN01000198.1_cds_WP_012907630.1_2658	0.415931	0.736754			0.454634	1.88968	putative disulfide bond formation protein
NZ_JXUN01000198.1_cds_WP_024132941.1_2661	0.43107	0.56752	0.156237	1.17487	0.0330371	1.50982	glycogen synthesis protein GlgS	glgS
NZ_JXUN01000199.1_cds_WP_012907541.1_2671	0.119989	0.767237	0.0350706	1.02337	0.00730043	1.58889	fumarate hydratase class I, anaerobic	fumB
NZ_JXUN01000199.1_cds_WP_012907543.1_2673	0.00688147	0.841116	0.411801	-0.245902	0.475547	1.68262	two-component response regulator	dcuR
NZ_JXUN01000199.1_cds_WP_012907544.1_2674	0.321238	0.998457	0.338548	0.230987	0.0137476	1.452	two-component response regulator	dcuR
NZ_JXUN01000199.1_cds_WP_012907545.1_2675	0.403747	-0.0295913	0.0103804	1.34406	0.0511529		putative outer membrane protein
NZ_JXUN01000199.1_cds_WP_012907549.1_2680	0.0328424	-4.42132			0.381653	1.92279	conserved hypothetical protein
NZ_JXUN01000199.1_cds_WP_012907550.1_2681	0.34332	0.309856			0.0557487	4.03222	putative major fimbrial subunit
NZ_JXUN01000199.1_cds_WP_012907555.1_2686	0.203631	1.88743			0.0180898	2.92284	putative fimbrial adhesin
NZ_JXUN01000199.1_cds_WP_012907558.1_2689	0.0183065	-2.39905	0.267147	0.225097	0.190855	-2.63235	hypothetical protein
NZ_JXUN01000199.1_cds_WP_012907569.1_2700	0.0109957	1.56271	0.101186	0.436874	0.0137503	3.10637	hypothetical protein
NZ_JXUN01000199.1_cds_WP_024132926.1_2668	0.199834	1.72998	0.0373843	1.27658	0.0468495	1.90663	two-component sensor kinase	pmrB
NZ_JXUN01000199.1_cds_WP_024132928.1_2697	0.313694	-1.28955			0.0400932	1.98524	hypothetical protein
NZ_JXUN01000199.1_cds_WP_042623243.1_2701	0.291783	-0.23809	0.139049	0.542044	0.0298245	1.33035	hypothetical protein
NZ_JXUN01000199.1_cds_WP_071820661.1_2695	0.0133233	1.91591	0.0568605	3.58016			cation efflux system protein	cusC
NZ_JXUN01000200.1_cds_WP_001216673.1_2743	0.0277206	1.35069	0.192159	1.80428	0.0947904	-2.19507	30S ribosomal subunit protein S6	rpsF
NZ_JXUN01000200.1_cds_WP_012907321.1_2768	0.0610959	0.933032	0.106417	0.653449	0.00775734	1.22383	DNA mismatch repair protein	mutL
NZ_JXUN01000200.1_cds_WP_012907334.1_2755	0.471515	0.119413	0.0355336	1.05958	0.046996	4.50622	putative lipoprotein
NZ_JXUN01000200.1_cds_WP_012907339.1_2750	0.0275864	1.33416	0.0728167	1.47596			ascorbate-specific PTS system EIIB component	ulaB
NZ_JXUN01000200.1_cds_WP_012907344.1_2745	0.12456	1.73336	0.0106546	3.16504	0.0102691	3.78611	putative exported protein
NZ_JXUN01000200.1_cds_WP_012907352.1_2735	0.153094	0.921817	0.134816	1.53692	0.00255305	2.85485	regulator of cell morphogenesis and NO signaling	ytfE
NZ_JXUN01000200.1_cds_WP_012907353.1_2734	0.160344	-0.547382	0.182788	0.255059	0.00477723	1.66372	methyl-accepting chemotaxis protein	tsr
NZ_JXUN01000200.1_cds_WP_012907355.1_2732	0.20147	1.7824			0.391368	2.1422	conserved hypothetical protein
NZ_JXUN01000200.1_cds_WP_012907360.1_2727	0.0391065	-1.66036	0.315075	0.465704	0.0833916	0.290781	conserved hypothetical protein
NZ_JXUN01000200.1_cds_WP_012907362.1_2725	0.350392	-1.59434			0.0411515	3.52037	L-ribulose-5-phosphate 3-epimerase (L-ascorbate utilization protein E)	ulaE
NZ_JXUN01000200.1_cds_WP_012907365.1_2721		2.91796	0.0590439	2.79859	0.0522025	3.31257	putative oxidoreductase
NZ_JXUN01000200.1_cds_WP_012907368.1_2718	0.0380472	1.44128	0.469247	0.231131	0.0683855	0.571617	putative outer membrane protein assembly factor
NZ_JXUN01000200.1_cds_WP_012907374.1_2712	0.108751	-1.1197	0.0125446	0.95248	0.405574	-0.152955	ABC transporter, substrate-binding protein
NZ_JXUN01000200.1_cds_WP_012907375.1_2711	0.280055	1.89546	0.0305572	3.98834	0.0915768	3.40216	ABC transporter, ATP-binding protein
NZ_JXUN01000200.1_cds_WP_024132885.1_2756	0.00515504	-2.04475	0.408835	-0.66161	0.0199318		putative exported protein
NZ_JXUN01000200.1_cds_WP_024132886.1_2744	0.00649341	0.776367	0.0473585	1.15137	0.266125	0.594481	hypothetical protein
NZ_JXUN01000200.1_cds_WP_071820603.1_2731	0.372418	-1.13336	0.00793068	1.7065	0.0506857	1.09611	conserved hypothetical protein
NZ_JXUN01000201.1_cds_WP_000207438.1_2791	0.121903	7.25358	0.221575	1.76544	0.0195928	3.87575	pseudogene
NZ_JXUN01000201.1_cds_WP_000342741.1_2778		-0.332897	0.0238442	1.65619	0.137048	1.20469	pseudogene, disrupted by prophage CRP49 insertion
NZ_JXUN01000201.1_cds_WP_000360581.1_2781	0.246421	1.13892	0.0348326	1.36838	0.00615559	2.20228	pseudogene, disrupted by prophage CRP49 insertion
NZ_JXUN01000201.1_cds_WP_001146843.1_2800			0.296383	0.362744			pseudogene
NZ_JXUN01000201.1_cds_WP_001279080.1_2780		0.254433			0.0268242	5.10716	pseudogene
NZ_JXUN01000201.1_cds_WP_012908594.1_2775	0.205074	1.10638	0.142206	1.43435	0.0393339	2.8644	pseudogene, disrupted by prophage CRP49 insertion
NZ_JXUN01000201.1_cds_WP_012908596.1_2779					0.00446788	3.4852	pseudogene
NZ_JXUN01000201.1_cds_WP_012908596.1_2779					0.00446788	3.4852	pseudogene
NZ_JXUN01000201.1_cds_WP_012908610.1_2796		-0.116571			0.00431655	2.32851	pseudogene
NZ_JXUN01000201.1_cds_WP_012908611.1_2797	0.0138133	2.18573			0.0127293	3.1939	pseudogene
NZ_JXUN01000201.1_cds_WP_012908613.1_2799		2.98591	0.0650486	2.02875	0.0161905	3.90642	pseudogene, disrupted by prophage CRP49 insertion
NZ_JXUN01000201.1_cds_WP_012908616.1_2804	0.073094	-1.6117	0.159459	1.12164	0.0148805	1.49981	pseudogene
NZ_JXUN01000201.1_cds_WP_024133069.1_2776	0.457892	0.0992866			0.0423339	3.66054	pseudogene
NZ_JXUN01000201.1_cds_WP_024133070.1_2777	0.353563	0.537262	0.0501081	1.47467	0.0443418	2.64959	pseudogene, disrupted by prophage CRP49 insertion
NZ_JXUN01000201.1_cds_WP_042623249.1_2788			0.406139	-0.122764	0.0177505	3.36841	pseudogene
NZ_JXUN01000201.1_cds_WP_072044772.1_2803	0.148919	0.798085	0.0677102	3.04714	0.00153712	5.54261	pseudogene
NZ_JXUN01000204.1_cds_WP_012906500.1_2834	0.00218693	-1.96977			0.369749	1.95411	putative sugar-phosphate dehydrogenase
NZ_JXUN01000204.1_cds_WP_012906502.1_2832	0.00338169	1.61654	0.0509368	1.52042	0.157672	1.20062	putative membrane protein
NZ_JXUN01000204.1_cds_WP_012906506.1_2827	0.254572	0.1206			0.160777	2.32212	ABC transporter, permease protein
NZ_JXUN01000204.1_cds_WP_012906511.1_2821	0.33528	0.778709	0.206279	0.810499	0.0144161	2.19191	ribosomal small subunit pseudouridine synthase A	rsuA
NZ_JXUN01000205.1_cds_WP_000105979.1_2877	0.00410563	-2.81297	0.0991373	-1.20708	0.0978834	-0.921851	pCROD2 plasmid	pCROD2
NZ_JXUN01000205.1_cds_WP_000190053.1_2851	0.0423895	-1.51225	0.11465	-0.656657	0.198777	-0.0993599	pCROD2 plasmid	pCROD2
NZ_JXUN01000205.1_cds_WP_000520549.1_2868	0.00553267	-1.95627	0.360568	-0.749717	0.0749217	0.214885	pCROD2 plasmid	pCROD2
NZ_JXUN01000205.1_cds_WP_000539545.1_2872	0.0343656	-2.51009	0.12775	-0.214334	0.279529	0.291641	pCROD2 plasmid	pCROD2
NZ_JXUN01000205.1_cds_WP_000681613.1_2869	0.0155783	-2.77006	0.232724	-0.794134	0.08748	0.269133	pCROD2 plasmid	pCROD2
NZ_JXUN01000205.1_cds_WP_000781818.1_2871	0.0437304	-2.18784	0.106626	-0.238352	0.115559	-0.108161	pCROD2 plasmid	pCROD2
NZ_JXUN01000205.1_cds_WP_000854261.1_2867	0.000125098	-1.84105	0.174154	-0.845473	0.4484	0.261203	pCROD2 plasmid	pCROD2
NZ_JXUN01000205.1_cds_WP_001293133.1_2846	0.0461534	-3.83377	0.342832	-0.239546	0.209708	-0.590279	pCROD2 plasmid	pCROD2
NZ_JXUN01000205.1_cds_WP_001328550.1_2870	0.0496583	-3.57922	0.25537	-0.963357	0.149964	-0.0627189	pCROD2 plasmid	pCROD2
NZ_JXUN01000205.1_cds_WP_001328551.1_2876	0.00236786	-2.9245	0.0471023	-1.1952	0.0581917	-1.29079	pCROD2 plasmid	pCROD2
NZ_JXUN01000205.1_cds_WP_001407769.1_2866	0.00612068	-2.09814	0.121691	-0.744586	0.480004	0.103668	pCROD2 plasmid	pCROD2
NZ_JXUN01000205.1_cds_WP_004239671.1_2847	0.0454304	-3.41778	0.188903	-0.555844	0.119737	-0.834635	pCROD2 plasmid	pCROD2
NZ_JXUN01000205.1_cds_WP_012908953.1_2852	0.0236369	-2.37193	0.228103	-0.375193	0.0414546	-1.10154	pCROD2 plasmid	pCROD2
NZ_JXUN01000205.1_cds_WP_012908959.1_2875	0.00339334	-3.10497	0.00699096	-1.18231	0.0197362	-1.60829	pCROD2 plasmid	pCROD2
NZ_JXUN01000206.1_cds_WP_012905871.1_2882		-0.230072	0.348197	-0.518466	0.0276882	1.24112	LysR-family transcriptional regulator
NZ_JXUN01000206.1_cds_WP_012905872.1_2883	0.0892667	1.60125			0.0591929	2.25009	methyl-accepting chemotaxis protein III (ribose an galactose chemoreceptor protein)	trg
NZ_JXUN01000206.1_cds_WP_012905873.1_2884	0.00282452	3.66429	0.158127	1.09543	0.0100748	1.60194	alcohol dehydrogenase class-III	adhC
NZ_JXUN01000206.1_cds_WP_012905887.1_2899	0.244792	-0.944347	0.384203	-0.403763	0.0318327	2.19345	putative acyltransferase
NZ_JXUN01000206.1_cds_WP_012905888.1_2900	0.0540859	0.619325	0.346975	-0.354388	0.0380584	1.25404	putative phosphatidate cytidylyltransferase
NZ_JXUN01000206.1_cds_WP_012905889.1_2901	0.0618778	-0.819782	0.318874	-0.039525	0.00863482	2.23824	putative CDP-alcohol phosphatidyltransferase
NZ_JXUN01000206.1_cds_WP_042623257.1_2895	0.398272	0.591171	0.297665	0.142776	0.00360982	3.60292	Conserved hypothetical protein
NZ_JXUN01000207.1_cds_WP_012907643.1_2912	0.458914	0.175248	0.439904	0.639917	0.0484511	1.37645	dihydroneopterin aldolase
NZ_JXUN01000207.1_cds_WP_012907644.1_2913	0.00684336	1.03433	0.00489028	2.11887	0.0789173	1.79927	putative membrane protein
NZ_JXUN01000207.1_cds_WP_012907645.1_2914	0.0145165	-1.67149	0.214023	0.774291	0.329888	-1.16515	LysR-family transcriptional regulator	ttdR
NZ_JXUN01000209.1_cds_WP_012906891.1_2980	0.353099	1.38956	0.131305	1.87557	0.0228092	1.94735	putative membrane protein
NZ_JXUN01000209.1_cds_WP_012906892.1_2979	0.123739	-1.05451	0.13998	-1.10364	0.00562433	1.46373	tRNA pseudouridine synthase A	truA
NZ_JXUN01000209.1_cds_WP_012906893.1_2978	0.332089	1.62465	0.198596	2.24613	0.0467972	5.66416	putative semialdehyde dehydrogenase	usg
NZ_JXUN01000209.1_cds_WP_012906907.1_2964	0.0668168	-1.75295			0.0397172	1.66287	fatty acid oxidation complex alpha subunit [includes: enoyl-CoA hydratase; 3-hydroxyacyl-CoA dehydrogenase; 3-hydroxybutyryl-CoA epimerase]	fadJ
NZ_JXUN01000209.1_cds_WP_012906908.1_2963		0.126414	0.0744405	1.70479	0.00881712	4.26216	fatty acid oxidation comple beta subunit (3-ketoacyl-CoA thiolase)	fadI
NZ_JXUN01000209.1_cds_WP_012906915.1_2956	0.49017	-0.0952316	0.103416	1.67025	0.0180499	1.16454	conserved hypothetical protein
NZ_JXUN01000209.1_cds_WP_012906925.1_2948	0.127046	1.88149	0.0109778	3.17456	0.0134729	5.29268	putative outer membrane autotransporter
NZ_JXUN01000209.1_cds_WP_012906926.1_2947		1.37187			0.0140952	3.72201	T6SS lysozyme-related protein Cts1D	cts1D
NZ_JXUN01000209.1_cds_WP_012906929.1_2943	0.0341948	2.83481	0.0236398	3.01719	0.0108272	3.73687	VgrG family T6SS protein Cts1G	ctslG
NZ_JXUN01000209.1_cds_WP_012906931.1_2940		-0.788881	0.343533	-0.568266	0.0159364		T6SS protein Cts1U	cts1U
NZ_JXUN01000209.1_cds_WP_012906940.1_2931	0.405995	0.357315			0.00843175	1.0935	Putative fimbrial subunit
NZ_JXUN01000209.1_cds_WP_012906947.1_2924		3.82265			0.0249299	4.61286	T6SS protein Cts1O	cts10
NZ_JXUN01000209.1_cds_WP_012906949.1_2922	0.0230736	1.79103	0.0838706	0.679388			putative ATP-binding protein of ABC transporter
NZ_JXUN01000209.1_cds_WP_024132814.1_2960	0.440979	-0.288188	0.00761052	0.714077	0.0102299	1.10833	long-chain fatty acid transport protein	fadL
NZ_JXUN01000209.1_cds_WP_024132815.1_2958	0.185071	0.0681594	0.100486	1.01504	0.00241665	2.1419	putative membrane protein
NZ_JXUN01000209.1_cds_WP_024132815.1_2958	0.185071	0.0681594	0.100486	1.01504	0.00241665	2.1419	putative membrane protein
NZ_JXUN01000209.1_cds_WP_024132817.1_2944	0.0202791	-1.76794	0.264263	0.795401	0.206232	2.21646	VgrG family T6SS protein Cts1G OR T6SS protein Cts1F	cts1G, cts1F
NZ_JXUN01000209.1_cds_WP_024132819.1_2933	0.244071	2.1805	0.149832	1.29114	0.00418891	1.59311	fimbrial usher protein
NZ_JXUN01000210.1_cds_WP_012905395.1_2996	0.104742	2.58977	0.00673205	3.19378	0.00472923	2.48796	putative membrane protein
NZ_JXUN01000210.1_cds_WP_012905400.1_3001		2.01443	0.00152779	2.46779			minor curlin subunit	csgB
NZ_JXUN01000210.1_cds_WP_012905401.1_3002	0.0719103	0.853746	0.0777381	0.697441	0.0128616		major curlin subunit	csgA
NZ_JXUN01000210.1_cds_WP_012905402.1_3003	0.248321	1.05843	0.171796	1.25609	0.0451088	2.70433	putative curli production protein csgc precursor	csgC
NZ_JXUN01000210.1_cds_WP_012905403.1_3004	0.25008	2.50334	0.290738	1.20198	0.0040364	4.00557	Putative exported protein
NZ_JXUN01000210.1_cds_WP_012905405.1_3006		0.149283	0.146017	2.00839	0.0113151	2.22395	putative phospholipase
NZ_JXUN01000210.1_cds_WP_012905410.1_3012	0.0475921	-1.11284	0.143098	0.536587	0.0969959	0.928292	acidic protein	msyB
NZ_JXUN01000210.1_cds_WP_012905412.1_3014	0.0541693	0.540943	0.0445065	1.08055	0.0722236	1.05324	lipid A biosynthesis lauroyl acyltransferase	htrB
NZ_JXUN01000210.1_cds_WP_012905414.1_3016	0.0617156	1.28847	0.0200372	1.21265	0.0853195	-0.16762	putative exported protein
NZ_JXUN01000210.1_cds_WP_012905420.1_3021	0.0404814	1.34885	0.115503	1.0737	0.369603	-1.54837	damage-inducible protein	dinI
NZ_JXUN01000210.1_cds_WP_024132601.1_2991	0.00661725	1.40307	0.0701713	1.38097	0.0171866	3.26853	conserved hypothetical protein
NZ_JXUN01000210.1_cds_WP_071820575.1_3029	0.379712	-0.441597	0.156148	2.10296	0.00525307	2.31984	putative outer membrane protein
NZ_JXUN01000211.1_cds_WP_012905577.1_3091	0.459197	-0.316461	0.362623	-0.652927	0.0163575	2.81764	putative membrane protein
NZ_JXUN01000211.1_cds_WP_012905578.1_3090	0.347271	0.183492	0.182736	0.439201	0.0383495	2.54972	exodeoxyribonuclease III	xthA
NZ_JXUN01000211.1_cds_WP_012905582.1_3086							N-succinylglutamate 5-semialdehyde dehydrogenase	astD
NZ_JXUN01000211.1_cds_WP_012905588.1_3080	0.0402005	-3.37272	0.255055	0.787434	0.0516982		osmotically inducible lipoprotein E	osmE
NZ_JXUN01000211.1_cds_WP_012905603.1_3065	0.116988	1.27953	0.0555919	1.94913	0.0266309	1.45202	Conserved hypothetical protein
NZ_JXUN01000211.1_cds_WP_012905606.1_3062	0.416899	-0.834003	0.00446798	1.60647	0.0561111	0.956156	putative exported protein
NZ_JXUN01000211.1_cds_WP_012905931.1_3032	0.0924726	0.821775	0.00957604	2.24616	0.0216719	1.70236	hypothetical protein
NZ_JXUN01000211.1_cds_WP_012905932.1_3033	0.260091	0.838611	0.119477	0.703079	0.0396659	1.5104	putative membrane protein
NZ_JXUN01000211.1_cds_WP_012905935.1_3036	0.470419	0.394137	0.261945	-0.0255217	0.0197019	2.44887	outer membrane protein G precursor	ompG
NZ_JXUN01000211.1_cds_WP_012905936.1_3038		0.425339			0.0083675		putative beta-phosphoglucomutase OR putative glycosyl hydrolase	ycjU
NZ_JXUN01000211.1_cds_WP_012905940.1_3042	0.304618	2.22829	0.158612	2.73768			putative oxidoreductase
NZ_JXUN01000211.1_cds_WP_012905942.1_3044	0.121255	1.77664	0.360922	-0.592205	0.0206104	3.69747	putative ABC transporter membrane protein
NZ_JXUN01000211.1_cds_WP_012905944.1_3046		-2.21681			0.0354765	3.13194	putative sucrose phosphorylase (ec 2.4.1.7) (sucrose glucosyltransferase)
NZ_JXUN01000211.1_cds_WP_012905946.1_3048	0.00217259	3.5404	0.0543527	1.53105	0.0683871	1.17618	phage shock protein C	pspC
NZ_JXUN01000211.1_cds_WP_012905947.1_3049	0.0215893	3.18191	0.338354	0.866099	0.432388	0.337611	phage shock protein B	pspB
NZ_JXUN01000211.1_cds_WP_012905948.1_3050	0.00284712	4.48889	0.0496054	1.77696	0.112078	1.61983	phage shock protein A	pspA
NZ_JXUN01000211.1_cds_WP_012905949.1_3051	0.0430286	1.08929	0.119187	0.664712	0.138144	1.63225	Psp operon transcriptional activator	pspF
NZ_JXUN01000211.1_cds_WP_024132632.1_3089	0.37206	-0.245622	0.182699	0.972917	0.037189	5.41669	hypothetical protein
NZ_JXUN01000211.1_cds_WP_024132684.1_3047	0.00971756	2.49893	0.139328	0.696587			phage shock protein D	pspD
NZ_JXUN01000211.1_cds_WP_042623273.1_3093	0.154776	2.17913	0.0036204	2.35183	0.0201998	4.54746	putative membrane protein
NZ_JXUN01000212.1_cds_WP_012906147.1_3113	0.0518332	0.64541	0.142313	1.2248	0.0130779	1.92197	conserved hypothetical protein
NZ_JXUN01000212.1_cds_WP_012906148.1_3112	0.0754101	2.03544	0.314091	-0.405739	0.0146535	2.70731	conserved hypothetical protein
NZ_JXUN01000212.1_cds_WP_012906149.1_3111	0.306124	-0.516797			0.117229	3.71566	copper homeostasis protein	cutC
NZ_JXUN01000212.1_cds_WP_012906150.1_3110		0.68775	0.159867	0.92881	0.382062	1.12838	conserved hypothetical protein
NZ_JXUN01000212.1_cds_WP_012906152.1_3108	0.0266575	1.2283			0.145334	2.40143	conserved hypothetical protein
NZ_JXUN01000212.1_cds_WP_012906156.1_3104	0.0610909	-0.614992	0.313307	0.618709	0.0474585	2.86359	flagellar biosynthesis protein FlhB	flhB
NZ_JXUN01000212.1_cds_WP_024132711.1_3120	0.135172	0.394245	0.357148	0.198162	0.044238	0.710225	putative isochorismatase
NZ_JXUN01000212.1_cds_WP_042623279.1_3118	0.0256429	2.43464	0.135682	1.17955	0.00688622	0.930967	putative T3SS effector protein EspV	espV
NZ_JXUN01000213.1_cds_WP_012905841.1_3130	0.177101	1.00877	0.101661	2.18419	0.0468731	2.29371	putative outer membrane protein
NZ_JXUN01000214.1_cds_WP_042623282.1_3131	0.0142029	2.40023	0.0118747	2.64977	0.0167015	2.31296	Conserved hypothetical protein
NZ_JXUN01000215.1_cds_WP_000051841.1_3144	0.281144	0.407878	0.155508	1.64015			putative membrane protein	aaeX
NZ_JXUN01000215.1_cds_WP_012908473.1_3145	0.474128	0.0913362	0.0477354	0.740514	0.143441		LysR-family transcriptional regulator	aaeR
NZ_JXUN01000215.1_cds_WP_012908477.1_3141	0.0825452	1.25571	0.0760245	1.13493	0.0347174	3.38306	succinate-semialdehyde dehydrogenase [NADP+]	gabD
NZ_JXUN01000215.1_cds_WP_012908477.1_3141	0.0825452	1.25571	0.0760245	1.13493	0.0347174	3.38306	succinate-semialdehyde dehydrogenase [NADP+]	gabD
NZ_JXUN01000215.1_cds_WP_042623285.1_3147	0.421734	-0.0522075	0.0076655	0.956298	0.00650431	1.68106	possible exported protein
NZ_JXUN01000216.1_cds_WP_012908462.1_3157	0.0232333	1.20032	0.324014	0.231407	0.433477	-0.991775	biotin carboxylase (acetyl-CoA carboxylase subunit A)	accC
NZ_JXUN01000216.1_cds_WP_012908463.1_3154	0.23573	1.11524	0.122376	0.801568	0.0187288	2.67553	putative membrane protein
NZ_JXUN01000216.1_cds_WP_012908464.1_3153	0.278003	2.12143	0.435337	-0.179755	0.0375306	1.75459	putative oxidoreductase
NZ_JXUN01000216.1_cds_WP_012908466.1_3151	0.361899	0.67183	0.0658834	0.652486	0.0353368	0.67708	putative signal transduction protein
NZ_JXUN01000216.1_cds_WP_024133049.1_3150	0.0642026	0.759726	0.0312061	1.31758	0.0299593	1.23048	rod shape-determining protein OR putative signal transduction protein	mreB
NZ_JXUN01000217.1_cds_WP_012905512.1_3160	0.00416136	1.1569	0.0166538	1.08355	0.147878	0.55788	SOS mutagenesis and repair protein	umuD
NZ_JXUN01000217.1_cds_WP_012905514.1_3162	0.268394	-1.02538			0.038529	2.11404	putative sugar aldolase
NZ_JXUN01000217.1_cds_WP_012905515.1_3163					0.109892	2.05955	conserved hypothetical protein
NZ_JXUN01000217.1_cds_WP_012905517.1_3165	0.100923	2.12023	0.143106	1.78792	0.0146963	3.1113	conserved hypothetical protein
NZ_JXUN01000217.1_cds_WP_012905518.1_3166	0.495414	-0.332594	0.158174	1.5707	0.0371071	2.77508	hypothetical protein
NZ_JXUN01000217.1_cds_WP_042623289.1_3169		-1.88524	0.13017	0.637149	0.00639965	2.75585	putative aconitate hydratase
NZ_JXUN01000218.1_cds_WP_012907311.1_3176	0.0205032	3.38924			0.0180796	3.44317	putative permease
NZ_JXUN01000218.1_cds_WP_012907313.1_3174	0.170008	1.49068	0.270602	1.02523	0.0105566	2.72421	phosphatidylserine decarboxylase proenzyme	psd
NZ_JXUN01000218.1_cds_WP_012907317.1_3170	0.427361	0.175237	0.0809133	0.279186	0.00207678	2.09773	putative 4Fe-4S binding protein
NZ_JXUN01000219.1_cds_WP_012905492.1_3184	0.498296	-0.293767	0.0356842	0.938793	0.0870674	0.972903	spermidine/putrescine ABC transporter,ATP-binding protein	potA
NZ_JXUN01000220.1_cds_WP_012905655.1_3199	0.386071	0.329177	0.178378	1.99486			conserved hypothetical protein
NZ_JXUN01000220.1_cds_WP_012905658.1_3202		-0.0322424	0.102055	1.0229	0.000137154	2.08195	putative membrane protein
NZ_JXUN01000220.1_cds_WP_012905660.1_3204					0.0571251	4.20353	LysR-family transcriptional regulator
NZ_JXUN01000221.1_cds_WP_071820584.1_3208	0.238387	1.26093	0.0524064	1.62319			nitrite extrusion protein	narK
NZ_JXUN01000222.1_cds_WP_012907869.1_3218	0.169246	0.258779	0.19816	0.583786	0.0365366	1.43163	putative membrane protein
NZ_JXUN01000222.1_cds_WP_012907872.1_3221	0.434943	-0.262375	0.0911028	1.71234	0.0240527	1.90448	nitrogen regulation protein NR(II) (two-component system sensor kinase)	glnL
NZ_JXUN01000222.1_cds_WP_012907878.1_3228	0.0328254	0.925755	0.0267846	1.07569	0.0211872	0.91235	putative acyltransferase
NZ_JXUN01000222.1_cds_WP_024132974.1_3216	0.435059	0.0307373	0.0666374	1.93394	0.0438316	2.69637	putative glycosyl hydrolase
NZ_JXUN01000223.1_cds_WP_012906090.1_3245	0.015956	-1.50317	0.404023	0.314732	0.124898	0.722772	putative transport protein
NZ_JXUN01000223.1_cds_WP_012906091.1_3247	0.00843886	-1.52004	0.440648	-0.51456	0.0396969	0.677768	mannose-specific PTS system EIIAB component	manX
NZ_JXUN01000223.1_cds_WP_012906094.1_3250	0.00122799	-3.50146	0.214677	-0.758625	0.433454	1.32086	putative membrane protein
NZ_JXUN01000223.1_cds_WP_012906095.1_3252	0.261617	1.0238			0.148126	3.37768	putative outer membrane protein
NZ_JXUN01000223.1_cds_WP_012906096.1_3253	0.171905	0.249896			0.0376046	2.31679	ribosomal RNA large subunit methyltransferase A	rrmA
NZ_JXUN01000223.1_cds_WP_012906105.1_3263	0.0227099	-0.934829	0.446977	0.329127	0.0437327	1.16018	probable protease (heat shock protein)	htpX
NZ_JXUN01000223.1_cds_WP_012906111.1_3269	0.000318687	0.635312	0.0264878	2.13227	0.10699	3.3194	Conserved hypothetical protein
NZ_JXUN01000223.1_cds_WP_012906112.1_3270	0.0306282	-2.57912	0.261159	0.320303	0.168057	-1.08845	Conserved hypothetical protein
NZ_JXUN01000223.1_cds_WP_012906113.1_3271	0.410207	0.548451	0.0794726	0.957966	0.0462569	2.00323	Conserved hypothetical protein
NZ_JXUN01000223.1_cds_WP_012906116.1_3274	0.22554	0.246115	0.0301384	1.26785	0.223857	-1.05187	unknown
NZ_JXUN01000223.1_cds_WP_012906120.1_3278	0.259558	0.130164	0.00898207	1.36121	0.0977	1.18555	protease II	ptrB
NZ_JXUN01000223.1_cds_WP_012906121.1_3279	0.169963	-1.92355			0.0194471	1.89571	putative membrane protein
NZ_JXUN01000223.1_cds_WP_012906126.1_3284	0.117044	0.525463	0.00853277	1.8441	0.00233792	2.44506	phosphogluconate dehydratase	edd
NZ_JXUN01000223.1_cds_WP_012906128.1_3286	0.306484	-0.562612	0.0456944	0.944695	0.0519815	0.520841	putative hex-regulon repressor (RpiR-family transcriptional regulator)	hexR
NZ_JXUN01000223.1_cds_WP_024132702.1_3246	0.00427759	-1.76456	0.394114	0.1786	0.0856112	1.0385	mannose-specific PTS system EIIAB component	manX
NZ_JXUN01000223.1_cds_WP_024132707.1_3276	0.00858388	-2.57225	0.174977	0.0689037	0.0558362	1.64786	putative carbon-nitrogen hydrolase
NZ_JXUN01000223.1_cds_WP_024132708.1_3281	0.0374478	1.25816	0.385263	-0.244827	0.315123	-1.19295	conserved hypothetical protein
NZ_JXUN01000224.1_cds_WP_024132825.1_3291	0.279392	1.0034	0.0409341	2.37997	0.193441	-0.0917128	hypothetical protein
NZ_JXUN01000225.1_cds_WP_042623302.1_3296	0.207588	-1.13271	0.158553	0.915513	0.0487285	3.04997	fumarate reductase subunit C	frdC
NZ_JXUN01000226.1_cds_WP_012907452.1_3335			0.0626501	1.21242	0.0127577	2.94827	putative iron-sulfur binding protein
NZ_JXUN01000226.1_cds_WP_012907456.1_3330	0.350236	0.325511	0.0371943	2.35758	0.0164485	1.20775	putative oxidoreductase
NZ_JXUN01000226.1_cds_WP_012907459.1_3327		-0.882882			0.138979	2.54295	pyridine nucleotide-disulfide oxidoreductase
NZ_JXUN01000226.1_cds_WP_012907462.1_3325	0.20466	0.533367	0.329118	-0.897209	0.00567829		carbamate kinase	arcC
NZ_JXUN01000226.1_cds_WP_012907464.1_3323	0.148103	0.92807			0.00592734	3.91218	putative peptidase
NZ_JXUN01000226.1_cds_WP_012907468.1_3319	0.456551	0.317806	0.132157	0.62725	0.0155582		putative DNA methyltransferase
NZ_JXUN01000226.1_cds_WP_012907469.1_3318	0.0737101	-1.78645	0.296651	0.767057	0.0084868	3.58818	putative DNA methyltransferase
NZ_JXUN01000226.1_cds_WP_012907471.1_3316	0.419147	-0.629506	0.199274	-0.251457	0.0220011	2.78291	conserved hypothetical protein
NZ_JXUN01000226.1_cds_WP_012907473.1_3314	0.326981	-0.595748	0.039319	2.59392	0.0257248	2.46272	conserved hypothetical protein
NZ_JXUN01000226.1_cds_WP_012907474.1_3313	0.421372	-0.0931478	0.120843	1.91375	0.0171947	2.87214	T6SS protein Cts2A	cts2A
NZ_JXUN01000226.1_cds_WP_012907478.1_3308	0.193565	1.26896	0.119622	2.41753	0.0221971	2.79902	T6SS protein Cts2S	cts2S
NZ_JXUN01000226.1_cds_WP_012907481.1_3305	0.238231	0.497002	0.300592	0.232239	0.00212035	2.54572	T6SS protein Cts2D	cts2D
NZ_JXUN01000226.1_cds_WP_012907485.1_3301	0.273459	-0.212473	0.0377531	0.923004	0.48653	-0.310842	VgrG family T6SS protein Cts2G	cts2G
NZ_JXUN01000226.1_cds_WP_024132908.1_3332	0.211201	1.98803			0.0252971	3.66681	formate dehydrogenase H (FDH-H)	fdhF
NZ_JXUN01000226.1_cds_WP_042623304.1_3315	0.0161713	2.50886	0.0740099	1.35241	0.0377103	1.63529	putative heat shock protein
NZ_JXUN01000227.1_cds_WP_012906486.1_3345	0.167666	1.06401	0.0566747	1.39253	0.00188476	3.7637	putative outer membrane protein
NZ_JXUN01000227.1_cds_WP_012906489.1_3348	0.129076	1.77415	0.0539458	2.0864	0.0239911	2.50699	putative pyrimidine kinase
NZ_JXUN01000228.1_cds_WP_012907732.1_3364	0.0397647	-0.504381	0.0761897	0.666815	0.00414367	1.8351	acetate operon repressor	iclR
NZ_JXUN01000228.1_cds_WP_012907734.1_3362	0.161547	6.19111	0.0347511	2.18794	0.0901008	5.45747	isocitrate dehydrogenase kinase/phosphatase	aceK
NZ_JXUN01000228.1_cds_WP_012907736.1_3360	0.227311	-1.05008	0.124073	1.98817	0.0463111	1.65585	malate synthase A	aceB
NZ_JXUN01000228.1_cds_WP_012907737.1_3359	0.0936321	0.960205	0.0166793	1.28714	0.00612199	2.07214	homoserine O-succinyltransferase	metA
NZ_JXUN01000229.1_cds_WP_012906162.1_3369	0.174346	0.598212	0.129138	1.53193	0.0246633	1.58997	methyl-accepting chemotaxis protein II (aspartate chemoreceptor protein)	tar
NZ_JXUN01000229.1_cds_WP_012906167.1_3374	0.493864	-0.312063	0.0351056	1.68063	0.0547239	2.35517	putative fimbrial subunit
NZ_JXUN01000229.1_cds_WP_012906169.1_3376	0.11477	1.54543	0.0179769	1.89887	0.0262577	2.15786	chemotaxis protein	cheW
NZ_JXUN01000229.1_cds_WP_012906172.1_3379	0.212664	7.92349	0.0993112	1.99356	0.00788056	2.62747	chemotaxis protein MotA (motility protein A)	motA
NZ_JXUN01000229.1_cds_WP_012906179.1_3385	0.0386455	2.34119	0.115408	1.76466	0.0113639	3.7731	L-arabinose ABC transporter, permease protein	araH
NZ_JXUN01000229.1_cds_WP_012906180.1_3387	0.230853	0.699076			7.04019e-05	3.19718	L-arabinose ABC transporter, substrate-binding protein	araF
NZ_JXUN01000229.1_cds_WP_012906181.1_3388	0.451649	0.805438			0.0483452	3.61062	conserved hypothetical protein
NZ_JXUN01000229.1_cds_WP_012906182.1_3389	0.439796	0.104321	0.0145984	1.47461	0.059535	1.46769	ferritin-like protein 2	ftnB
NZ_JXUN01000229.1_cds_WP_012906186.1_3393		1.37769			0.0277467	2.61486	putative exported protein
NZ_JXUN01000229.1_cds_WP_024132715.1_3398	0.333773	-0.914555	0.19117	0.874342	0.0052222	0.783587	enhancing lycopene biosynthesis protein 1	elbA
NZ_JXUN01000229.1_cds_WP_042623312.1_3366	0.342999	0.150845	0.0232271	1.70909	0.00954511	2.59124	chemotaxis protein CheY	cheY
NZ_JXUN01000230.1_cds_WP_012906158.1_3406	0.140723	-2.12174	0.115175	-0.762783	0.00915782	2.94936	chemotaxis protein CheZ	cheZ
NZ_JXUN01000231.1_cds_WP_012905984.1_3417	0.214554	2.33401	0.0198825	1.55967	0.110727	0.840662	tryptophan biosynthesis protein	trpC
NZ_JXUN01000231.1_cds_WP_012905987.1_3414	0.490715	0.0659877	0.250078	3.26131			hypothetical protein
NZ_JXUN01000231.1_cds_WP_012905989.1_3412		-1.60772	0.0639736	1.01247	0.0114225	1.44821	conserved hypothetical protein
NZ_JXUN01000231.1_cds_WP_012905989.1_3412		-1.60772	0.0639736	1.01247	0.0114225	1.44821	conserved hypothetical protein
NZ_JXUN01000231.1_cds_WP_012905991.1_3410	0.215161	-0.652855	0.0106988	1.38825	0.0336294		putative catalase
NZ_JXUN01000231.1_cds_WP_012905992.1_3409	0.466537	-0.153606	0.246486	1.65604	0.0362117	2.06966	outer membrane protein W	ompW
NZ_JXUN01000231.1_cds_WP_024132689.1_3413	0.0293777	-2.78821	0.168724	0.323504	0.0954103		conserved hypothetical protein
NZ_JXUN01000232.1_cds_WP_012905038.1_3423	0.035775	1.56256	0.372478	0.870848	0.197567	0.631708	putative oligopeptide transporter
NZ_JXUN01000232.1_cds_WP_012905043.1_3428	0.0295588	1.6411	0.023031	1.57524	0.0258871	3.61146	putative membrane protein
NZ_JXUN01000232.1_cds_WP_042623317.1_3421	0.0532391	0.640677			0.0100289	2.60423	deoxyribodipyrimidine photolyase	phrB
NZ_JXUN01000233.1_cds_WP_012905482.1_3434		2.03398	0.0951446	1.7738	0.0102127	5.4742	conserved hypothetical protein
NZ_JXUN01000235.1_cds_WP_072044776.1_3439	0.181308	0.869018	0.0717442	1.48448	0.0373749	2.10458	acetylornithine deacetylase	argE
NZ_JXUN01000236.1_cds_WP_012906527.1_3456	0.242787	-0.138395			0.000749938	2.429	heme exporter protein B	ccmB
NZ_JXUN01000236.1_cds_WP_012906536.1_3465	0.0331509	-1.42847	0.201241	0.723292	0.016617	1.41755	ecotin (serine protease inhibitor)	eco
NZ_JXUN01000236.1_cds_WP_071820655.1_3448	0.318573	0.840135			0.035886	1.17998	nitrate/nitrite response regulator protein	narP
NZ_JXUN01000238.1_cds_WP_012907778.1_3481	0.299407	-0.0802933	0.312042	0.703477	0.00690373		fructose-like specific PTS system EIIB component 3	frwD
NZ_JXUN01000238.1_cds_WP_012907782.1_3476		-0.484171	0.0237504	2.42184		1.34181	fructose-like specific PTS system EIIC component 2	frwC
NZ_JXUN01000238.1_cds_WP_012907783.1_3475	0.475192	0.118621			0.0237234	3.82178	multiphosphoryl transfer protein 2	ptsA
NZ_JXUN01000238.1_cds_WP_071820615.1_3471	0.124888	0.668636	0.391046	-0.324224	0.0202787	1.68638	5,10-methylenetetrahydrofolate reductase	metF
NZ_JXUN01000239.1_cds_WP_012905457.1_3490	0.0336795	1.66871	0.319195	0.0367245	0.443291	-0.539755	NADH dehydrogenase	ndh
NZ_JXUN01000239.1_cds_WP_012905458.1_3489	0.0180197	-2.16324	0.223609	0.0417473	0.152657	0.565755	putative exported protein
NZ_JXUN01000239.1_cds_WP_012905460.1_3486	0.0882255	0.529371	0.0337213	1.69664	0.0392445	0.785993	lipoprotein	nlpD
NZ_JXUN01000240.1_cds_WP_001044509.1_3505	0.187956	-0.640898	0.0700632	0.69937	0.00651477	1.41529	DNA-binding protein HU-alpha	hupA
NZ_JXUN01000240.1_cds_WP_001207203.1_3520	0.0273147	1.17435	0.125947	1.01543	0.368235	-1.39785	50S ribosomal subunit protein L10	rplJ
NZ_JXUN01000240.1_cds_WP_003862341.1_3524	0.0111492	1.51407	0.343963	0.0122681	0.369309	0.567485	transcription antitermination protein	nusG
NZ_JXUN01000240.1_cds_WP_012133812.1_3519	0.0164634	1.04433	0.0941534	1.24276	0.200475	-0.666914	50S ribosomal subunit protein L7/L12	rplL
NZ_JXUN01000240.1_cds_WP_012907741.1_3501	0.499539	0.0391798	0.178153	1.59512	0.0109147	1.73671	two-component system response regulator	zraR
NZ_JXUN01000240.1_cds_WP_024132963.1_3503	0.490406	-0.441285	0.147979	0.0503931	0.0445093	2.96399	zinc resistance-associated protein	zraP
NZ_JXUN01000240.1_cds_WP_024132964.1_3512	0.178501	2.15416	0.0180364	4.18701	0.00634336	5.07636	thiamine biosynthesis protein	thiC
NZ_JXUN01000241.1_cds_WP_042623329.1_3527	0.0710312	0.619633	0.0063279	1.52033	0.0785967	0.973619	possible exported protein
NZ_JXUN01000242.1_cds_WP_012906716.1_3605	0.208811	0.294277	0.053364	1.44126	0.0288877	2.91127	conserved hypothetical protein
NZ_JXUN01000242.1_cds_WP_012906724.1_3599	0.349267	0.31005	0.0361775	3.07382	0.0125015	4.75074	putative dihydrodipicolinate synthetase
NZ_JXUN01000242.1_cds_WP_012906726.1_3597			0.0462866	1.50385	0.0100314	5.04626	putative amino acid permease	frlA
NZ_JXUN01000242.1_cds_WP_012906729.1_3594	0.00277209	-2.40995	0.0736021	1.15629	0.109253	1.89526	putative exported protein
NZ_JXUN01000242.1_cds_WP_012906731.1_3592	0.00126708	-2.51276	0.067539	-1.12437	0.379289	0.525517	outer membrane lipoprotein
NZ_JXUN01000242.1_cds_WP_012906732.1_3590	0.0186345	0.800984	0.44538	-0.206625	0.0346311	-2.37136	tRNA (guanine-N(1)-)-methyltransferase	trmD
NZ_JXUN01000242.1_cds_WP_012906733.1_3589	0.00486576	1.15344	0.399142	0.419857	0.0519489	-2.65364	16S rRNA processing protein	rimM
NZ_JXUN01000242.1_cds_WP_012906740.1_3582	0.0131404	2.15308	0.386479	0.774168	0.188352	1.1205	DNA repair protein	recN
NZ_JXUN01000242.1_cds_WP_012906741.1_3581	0.0353693	0.611542	0.393994	-0.118442	0.0286131	3.37598	putative outer membrane assembly lipoprotein	smpA
NZ_JXUN01000242.1_cds_WP_012906745.1_3577		2.17983	0.10831	2.74174	0.0328386	5.11188	large repetitive protein
NZ_JXUN01000242.1_cds_WP_012906749.1_3573	0.260577	-0.594149	0.0282092	0.820285	0.0641645	0.611771	putative prophage damage-inducible protein
NZ_JXUN01000242.1_cds_WP_012906753.1_3569	0.00435563	-2.75942	0.41592	-0.0304035	0.218133	-0.128661	putative phage tail fibre assembly protein	tfa
NZ_JXUN01000242.1_cds_WP_012906757.1_3565		-1.37057	0.15413	1.83669	0.0563071	2.60417	hypothetical prophage protein
NZ_JXUN01000242.1_cds_WP_012906759.1_3563	0.313477	-1.22131	0.111178	1.47381	0.0272287	3.30434	Hypothetical prophage protein
NZ_JXUN01000242.1_cds_WP_012906761.1_3561	0.020921	-3.2499	0.178987	-1.4539	0.392636	-0.218034	hypothetical prophage protein
NZ_JXUN01000242.1_cds_WP_012906763.1_3559	0.0183018	-2.57045	0.457074	-0.148834	0.441583	-0.177656	hypothetical prophage protein
NZ_JXUN01000242.1_cds_WP_012906764.1_3558	0.0102125	-2.33714	0.474086	0.600499	0.257106	0.445198	hypothetical prophage protein
NZ_JXUN01000242.1_cds_WP_012906765.1_3557	0.0161106	-3.6836	0.234791	-0.360481	0.367819	0.364534	putative phage tail sheath protein
NZ_JXUN01000242.1_cds_WP_012906767.1_3555	0.00972745	-3.96039	0.19876	-0.429475	0.445354	-0.808854	hypothetical prophage protein
NZ_JXUN01000242.1_cds_WP_012906768.1_3554	0.0146455	-2.12708	0.340342	0.555646	0.359568	0.199715	hypothetical prophage protein
NZ_JXUN01000242.1_cds_WP_012906770.1_3552	0.00148243	-4.11469	0.339785	0.24866	0.42468	0.637571	putative phage capsid protein
NZ_JXUN01000242.1_cds_WP_012906771.1_3551	0.00812686	-3.30058	0.250096	-0.296248	0.340428	-0.410971	hypothetical prophage protein
NZ_JXUN01000242.1_cds_WP_012906772.1_3550	0.0234336	-1.90438	0.276451	0.698221	0.470281	0.372464	putative prophage exported protein
NZ_JXUN01000242.1_cds_WP_012906773.1_3549	0.0388147	-2.84068	0.330963	0.945096	0.14605	1.02487	hypothetical prophage protein
NZ_JXUN01000242.1_cds_WP_012906774.1_3548	0.23564	2.59498	0.331122	0.966212	0.00672031	4.26787	putative phage portal protein
NZ_JXUN01000242.1_cds_WP_012906775.1_3547		-0.744822	0.273836	1.12212	0.452768	0.102564	putative phage head-to-tail joining protein
NZ_JXUN01000242.1_cds_WP_012906777.1_3545	0.0168856	-2.73775	0.367161	-0.0352	0.339213	-0.0565342	putative prophage DNA binding protein
NZ_JXUN01000242.1_cds_WP_012906778.1_3544	0.0252046	-1.99961	0.40184	1.47792	0.303853	1.25859	hypothetical prophage protein
NZ_JXUN01000242.1_cds_WP_012906779.1_3543	0.0637568	-2.16739			0.0440872	2.22708	hypothetical prophage protein
NZ_JXUN01000242.1_cds_WP_012906781.1_3541		-1.7047	0.0624598	1.79269	0.164977	0.667545	hypothetical prophage protein
NZ_JXUN01000242.1_cds_WP_012906783.1_3539	0.0116338	-2.9311	0.436971	0.0634413	0.215682	0.298502	putative prophage exported protein
NZ_JXUN01000242.1_cds_WP_012906784.1_3538	0.0376827	-2.19608	0.419455	0.391208	0.248689	0.640269	hypothetical prophage protein
NZ_JXUN01000242.1_cds_WP_012906785.1_3537	0.015725	-3.40699	0.399929	0.201003	0.212505	1.04829	putative phage holin
NZ_JXUN01000242.1_cds_WP_012906786.1_3536	0.00107761	-3.73981	0.336217	0.553067	0.288383	-0.359452	putative prophage DNA adenine methylase	dam
NZ_JXUN01000242.1_cds_WP_012906787.1_3535	0.00318012	-2.80977	0.470742	-0.0929268	0.0834244	-0.0680931	hypothetical prophage protein
NZ_JXUN01000242.1_cds_WP_012906788.1_3534	0.0904495	1.75771	0.0541053	1.99468	0.00784235	4.34881	putative phage antiterminator protein
NZ_JXUN01000242.1_cds_WP_012906789.1_3533	0.431109	0.279534	0.0582712	2.10815	0.0445844	2.67726	hypothetical prophage protein
NZ_JXUN01000242.1_cds_WP_024132786.1_3542	0.0477005	-1.39043	0.479597	0.0738598	0.0575344	1.52634	hypothetical prophage protein
NZ_JXUN01000242.1_cds_WP_024132787.1_3540	0.0236469	-3.22194	0.348054	1.15226	0.0886576	1.8496	hypothetical prophage protein OR putative prophage exported protein
NZ_JXUN01000242.1_cds_WP_042623332.1_3560	0.040398	-1.5591	0.475737	1.29441	0.149861	2.1691	hypothetical prophage protein
NZ_JXUN01000242.1_cds_WP_071820658.1_3587	0.00924539	1.12299	0.0640401	1.60564	0.0327266	1.92518	putative magnesium transport protein OR signal recognition particle protein	corE, ffh
NZ_JXUN01000243.1_cds_WP_012908380.1_3645	0.00939894	1.58577	0.00440985	2.44334	0.0149662	1.33648	putative membrane protein
NZ_JXUN01000243.1_cds_WP_012908382.1_3640	0.0337882	1.25667	0.0307863	1.17617	0.0697996	1.3739	probable phosphoribulokinase	prkB
NZ_JXUN01000243.1_cds_WP_012908385.1_3637	0.335508	1.24827	0.0220229	3.66789	0.0499793	3.65524	putative malonate decarboxylase acyl carrier protein transferase MdcA	mdcA
NZ_JXUN01000243.1_cds_WP_012908389.1_3633		0.68021	0.0357637	1.14355		2.12281	putative malonate decarboxylase gamma subunit MdcE	mdcE
NZ_JXUN01000243.1_cds_WP_012908390.1_3632		0.705077			0.0118742	4.50431	putative malonate transporter MdcF	mdcF
NZ_JXUN01000243.1_cds_WP_012908392.1_3630	0.305145	0.572111			0.0318209	1.69592	putative malonyl-CoA: acyl carier protein-SH transacylase MdcH	mdcH
NZ_JXUN01000243.1_cds_WP_024133044.1_3626	0.281401	0.584226	0.0507565	2.09913	0.00995222	2.5124	glutathione-regulated potassium-efflux system ancillary protein	kefG, kefD
NZ_JXUN01000244.1_cds_WP_012907200.1_3657	0.21767	-0.981275	0.0182121	1.03363	0.444813	0.513454	hydrogenase isoenzymes formation protein	hypC
NZ_JXUN01000244.1_cds_WP_012907201.1_3658	0.210747	-0.851906	0.00484242	1.29362	0.155277	0.601569	hydrogenase isoenzymes nickel incorporation protein	hypB
NZ_JXUN01000244.1_cds_WP_012907202.1_3659	0.0510036	7.26716	0.0279672	3.36722	0.0219458	5.39418	accessory protein for nickel incorporation into hydrogenase 3	hypA
NZ_JXUN01000244.1_cds_WP_012907206.1_3663		1.50175	0.119982	2.60359	0.0385095	3.36064	formate hydrogenlyase subunit 4	hycD
NZ_JXUN01000244.1_cds_WP_012907212.1_3669	0.354486	-1.15368	0.0504031	1.83452	0.0195419	1.56046	putative plasmid-related protein
NZ_JXUN01000244.1_cds_WP_012907213.1_3670	0.0260135	0.683708	0.0724055	1.20733	0.00170122		putative plasmid-related protein
NZ_JXUN01000244.1_cds_WP_012907220.1_3677	0.38552	1.16431			0.0246921	4.08737	nitric oxide reductase FlRd-NAD(+) reductase	norW
NZ_JXUN01000244.1_cds_WP_012907221.1_3678	0.0765006	1.23959	0.00647715	2.82667			nitric oxide reductase FlRd-NAD(+) reductase	norW
NZ_JXUN01000244.1_cds_WP_012907222.1_3679	0.16997	1.27991	0.01961	2.90168	0.000162133	4.08498	anaerobic nitric oxide reductase transcription regulator	norR
NZ_JXUN01000244.1_cds_WP_012907223.1_3680	0.192375	-0.899401			0.00752045	2.07484	D-arabinose 5-phosphate isomerase	srlQ
NZ_JXUN01000244.1_cds_WP_012907226.1_3683		-2.51795			0.161046	0.469827	sorbitol-6-phosphate 2-dehydrogenase (glucitol-6-phosphate dehydrogenase)	srlD
NZ_JXUN01000244.1_cds_WP_012907228.1_3685	0.427486	0.124172			0.318479	0.5025	glucitol/sorbitol-specific PTS system EIIB component	srlE
NZ_JXUN01000244.1_cds_WP_012907233.1_3690	0.060108	0.793355	0.0492053	1.81075	0.174307	1.7596	regulatory protein	recX
NZ_JXUN01000244.1_cds_WP_012907236.1_3696	0.01252	1.32309	0.0129725	1.16804			putative outer membrane protein
NZ_JXUN01000244.1_cds_WP_012907251.1_3712	0.013062	-2.76982	0.209366	0.130066	0.284047	2.16781	Conserved hypothetical protein
NZ_JXUN01000244.1_cds_WP_012907252.1_3713	0.316649	-0.364816	0.00143921	2.12788	0.0610099	1.19792	putative membrane protein
NZ_JXUN01000244.1_cds_WP_012907256.1_3717	0.145485	-1.7642	0.370393	0.0494217	0.0371067	2.30838	putative membrane protein
NZ_JXUN01000244.1_cds_WP_012907259.1_3720	0.279387	1.22541	0.0336793	2.35518	0.0309439	1.46772	putative membrane protein
NZ_JXUN01000244.1_cds_WP_012907264.1_3725	0.03625	-2.27543	0.447026	0.549058	0.225857	-0.407634	Putative exported protein
NZ_JXUN01000245.1_cds_WP_024132686.1_3734	0.427971	0.0422183	0.006407	1.15759	0.13871	-0.409367	hypothetical protein
NZ_JXUN01000245.1_cds_WP_042623339.1_3744	0.248289	-0.399399	0.0197747	1.48969	0.0335898	0.941229	phage DNA invertase	inv
NZ_JXUN01000246.1_cds_WP_012905223.1_3757	0.194784	0.950634	0.0377065	1.55116	0.00111167	2.90715	phage DNA invertase	inv
NZ_JXUN01000246.1_cds_WP_042623340.1_3756					0.048683	1.33502	pseudogene
NZ_JXUN01000247.1_cds_WP_012905135.1_3763	0.0469654	-1.41092	0.468343	0.69791	0.336382	0.26802	putative exported protein
NZ_JXUN01000247.1_cds_WP_012905138.1_3766	0.415458	-0.0736544	0.43241	-1.41037	0.0376698	3.13077	putative exported protein
NZ_JXUN01000247.1_cds_WP_024132551.1_3764	0.056307	0.839803	0.0792722	0.698778	0.0388485	2.07019	putative zinc ion binding protein
NZ_JXUN01000248.1_cds_WP_012905027.1_3779	0.359397	0.612656	0.125977	0.894367	0.0326867		ornithine decarboxylase isozyme, inducible	speF
NZ_JXUN01000248.1_cds_WP_012905030.1_3776	0.422353	-0.0176458	0.0280766	1.46174	0.00645778		potassium-transporting ATPase C chain	kdpC
NZ_JXUN01000249.1_cds_WP_012905905.1_3787	0.204211	0.367202			0.0207596	1.02699	ATP-independent RNA helicase	dbpA
NZ_JXUN01000249.1_cds_WP_012905907.1_3784	0.0227568	-1.21916	0.232874	1.0337	0.0196282	1.46105	putative signaling protein
NZ_JXUN01000249.1_cds_WP_024132680.1_3790	0.0380604	-1.32551	0.0741051	-0.958755	0.293439	4.49928	pseudogene
NZ_JXUN01000249.1_cds_WP_024132681.1_3786	0.266708	0.590158	0.0521918	1.66235	0.0477607	1.56601	ATP-independent RNA helicase OR zinc transport protein	dbpA, zntB
NZ_JXUN01000251.1_cds_WP_001307474.1_3868	0.0835802	0.491601	0.248447	-0.208608	0.0414483	-1.13188	protein C5 component of RNase P, inner membrane protein	rnpA, oxaA
NZ_JXUN01000251.1_cds_WP_001532742.1_3851	0.00851343	2.16534	0.0109842	1.66424	0.0936863	0.617608	small heat shock protein A	hslT
NZ_JXUN01000251.1_cds_WP_012907984.1_3879	0.186298	2.42926	0.447071	1.97398	0.0356454	4.32654	phosphate ABC transporter, permease protein	pstA, pstC
NZ_JXUN01000251.1_cds_WP_012907987.1_3876	0.247953	1.15414	0.0286394	2.72801	0.0216466	2.26698	phosphate transport system regulatory protein	phoU
NZ_JXUN01000251.1_cds_WP_012907998.1_3862	0.0320481	1.58405	0.0689817	2.13691	0.192393	0.516701	DNA replication and repair protein	recF
NZ_JXUN01000251.1_cds_WP_012908003.1_3857	0.148997	-1.0911	0.020752	1.53364	0.119357	1.08783	2-dehydro-3-deoxygalactonokinase	dgoK
NZ_JXUN01000251.1_cds_WP_012908006.1_3854			0.176517	0.708598	0.024767	2.2545	conserved hypothetical protein
NZ_JXUN01000251.1_cds_WP_012908007.1_3853	0.0437486	1.99814	0.0148595	2.2629	0.00314715	2.83114	Conserved hypothetical protein
NZ_JXUN01000251.1_cds_WP_012908010.1_3850	0.0152503	2.69003	0.148558	1.72041	0.171946	0.264292	small heat shock protein B	hslS
NZ_JXUN01000251.1_cds_WP_012908013.1_3847	0.151857	2.57486			0.212952	1.60979	putative transcriptional regulator
NZ_JXUN01000251.1_cds_WP_012908020.1_3840	0.112767	1.86232	0.0460182	1.49222	0.0972386	2.84739	putative membrane protein
NZ_JXUN01000251.1_cds_WP_012908024.1_3836	0.0258504	2.70535	0.00478432	2.93361	0.000595417	2.89586	DsdX permease	dsdX
NZ_JXUN01000251.1_cds_WP_012908026.1_3834	0.100521	0.425861	0.00524398	1.37595	0.217223	1.21444	multidrug resistance protein D	emrD
NZ_JXUN01000251.1_cds_WP_012908027.1_3833	0.357096	0.412851	0.104111	1.08094	0.011159	1.51368	putative membrane protein
NZ_JXUN01000251.1_cds_WP_012908033.1_3828	0.0987788	1.15331			0.00831862	2.9744	two-component system response regulator	uhpA
NZ_JXUN01000251.1_cds_WP_012908034.1_3827	0.0302026	2.27261	0.00477599	2.91936	0.125032	1.41898	two-component system response regulator	uhpA
NZ_JXUN01000251.1_cds_WP_012908035.1_3826		2.67793	0.0160616	4.22917	0.0228026	6.67461	major facilitator superfamily protein	uhpC
NZ_JXUN01000251.1_cds_WP_024132990.1_3872	0.187606	-0.11162	0.456855	0.186453	0.0245342	1.90774	conserved hypothetical protein
NZ_JXUN01000251.1_cds_WP_024132993.1_3844	0.369066	0.075027	0.229719	1.81919	0.0122192	3.19895	AraC-family transcriptional regulator
NZ_JXUN01000252.1_cds_WP_012904510.1_3886	0.382879	0.129899			0.0200541	2.26218	2-keto-3-deoxygluconate permease
NZ_JXUN01000252.1_cds_WP_042623356.1_3888	0.168089	1.87233	0.0539872	1.7002	0.0123635	3.04755	4-hydroxythreonine-4-phosphate dehydrogenase
NZ_JXUN01000253.1_cds_WP_012908901.1_3903	0.0607423	2.00223	0.0238218	2.58352	0.000576443	2.82198	pCROD1 plasmid	pCROD1
NZ_JXUN01000253.1_cds_WP_012908902.1_3904	0.208087	-1.05364	0.137849	1.3259	0.0176626	1.31948	pCROD1 plasmid	pCROD1
NZ_JXUN01000253.1_cds_WP_012908903.1_3907	0.158067	0.756273	0.0112572	1.47823	0.00365451	2.17653	pCROD1 plasmid	pCROD1
NZ_JXUN01000253.1_cds_WP_012908907.1_3909		0.81184			0.0119453	4.29582	pCROD1 plasmid	pCROD1
NZ_JXUN01000253.1_cds_WP_012908946.1_3897	0.284808	-0.570146	0.03432	3.08661	0.000187436	2.87764	pCROD1 plasmid	pCROD1
NZ_JXUN01000253.1_cds_WP_012908947.1_3898	0.243198	-0.0685892	0.0873564	2.39343	0.00522011	3.09207	pCROD1 plasmid	pCROD1
NZ_JXUN01000253.1_cds_WP_024133127.1_3902	0.0130865	1.69054	0.113698	0.37107	0.03325	0.906123	pCROD1 plasmid	pCROD1
NZ_JXUN01000253.1_cds_WP_024133131.1_3912	0.180168	1.27243	0.00922638	3.09229	0.00477088	3.94346	pCROD1 plasmid	pCROD1
NZ_JXUN01000253.1_cds_WP_024133143.1_3896	0.0117235	2.05117	0.0542074	3.12184	0.004423	3.18563	pCROD1 plasmid	pCROD1
NZ_JXUN01000253.1_cds_WP_042623357.1_3895	0.0422091	0.738353	0.210632	0.36673	0.0128673	0.992539	LEE pathogenicity island
NZ_JXUN01000253.1_cds_WP_042623358.1_3910	0.443134	-0.757325	0.0151717	1.00588	0.00042819	2.54682	pCROD1 plasmid	pCROD1
NZ_JXUN01000254.1_cds_WP_002892050.1_3921	0.131415	-1.8143	0.120157	1.123	0.0265999	1.25652	haemolysin expression regulatory protein
NZ_JXUN01000254.1_cds_WP_012904867.1_3922	0.324032	-1.09505	0.409089	0.789661	0.0251919	0.66991	maltose O-acetyltransferase	maa
NZ_JXUN01000254.1_cds_WP_024132525.1_3916	0.336144	-0.164031	0.105463	0.576849	0.025643	3.63564	acrAB operon repressor OR potassium efflux protein	acrR, kefA
NZ_JXUN01000255.1_cds_WP_012905664.1_3927	0.0187175	2.92377			0.281215	0.830106	conserved hypothetical protein
NZ_JXUN01000255.1_cds_WP_012905667.1_3930	0.034467	1.46516	0.396627	-0.345488	0.195533	0.506521	multidrug resistance protein	mdtK
NZ_JXUN01000255.1_cds_WP_012905671.1_3934		-4.77597	0.0478433	1.58802		0.817067	LysR-family transcriptional regulator
NZ_JXUN01000255.1_cds_WP_012905675.1_3938	0.257808	-0.32208	0.165142	1.01986	0.026458	1.19133	superoxide dismutase [Fe]	sodB
NZ_JXUN01000255.1_cds_WP_012905676.1_3939	0.0985368	0.661318	0.0616683	1.81901	0.010554	1.26958	putative exported protein
NZ_JXUN01000255.1_cds_WP_012905678.1_3941	0.0155242	1.28764	0.213352	1.65062	0.0632287	1.38944	ribonuclease T	rnt
NZ_JXUN01000255.1_cds_WP_012905683.1_3947	0.483058	1.2772	0.0412421	1.95658	0.0162133		superoxide dismutase [Cu-Zn]	sodC
NZ_JXUN01000255.1_cds_WP_012905684.1_3948	0.469902	-0.188054	0.0949024	1.2568	0.0224358	2.67258	putative efflux pump protein
NZ_JXUN01000255.1_cds_WP_012905685.1_3949	0.0591772	0.672556	0.440745	0.664285	0.0247287	1.01374	HlyD-family secretion protein
NZ_JXUN01000255.1_cds_WP_012905689.1_3954	0.0488053	-1.79119	0.438896	1.57713	0.263659	1.00438	putative lipoprotein
NZ_JXUN01000255.1_cds_WP_012905694.1_3959	0.159909	1.39419	0.312287	0.0240426	0.0105525	2.15826	tripeptide permease	tppB
NZ_JXUN01000255.1_cds_WP_012905698.1_3963	0.0857038	2.21863	0.12858	1.10401	0.00599291	1.82502	electron transport complex protein	rnfD
NZ_JXUN01000255.1_cds_WP_012905699.1_3964	0.208681	1.38985	0.116377	0.796371	0.0260461	2.61977	electron transport complex protein	rnfC
NZ_JXUN01000255.1_cds_WP_012905701.1_3966	0.0156033	1.42346	0.416984	0.336891	0.415493		electron transport complex protein	rnfA
NZ_JXUN01000255.1_cds_WP_012905702.1_3967	0.00176793	1.26742	0.358701	0.764802	0.492351	0.088921	putative outer membrane protein
NZ_JXUN01000255.1_cds_WP_012905703.1_3968	0.153465	0.253227	0.0152372	1.11034	0.031249	0.568146	H-NS-and StpA-binding protein
NZ_JXUN01000255.1_cds_WP_012905708.1_3972	0.466013	-0.722034	0.163607	-0.221821	0.026782	2.15712	protein MalY	malY
NZ_JXUN01000255.1_cds_WP_012905725.1_3989	0.00170972	-1.49125	0.365609	0.164243	0.157516	1.31074	AI-2 transport protein TqsA	tqsA
NZ_JXUN01000255.1_cds_WP_012905727.1_3991	0.0442476	-2.20013	0.499474	0.679535	0.0129508	1.10376	multidrug efflux system protein MdtJ	mdtJ
NZ_JXUN01000255.1_cds_WP_012905730.1_3994	0.392037	0.213463	0.460741	-0.309179	0.00812902	1.60098	acid shock protein	asr
NZ_JXUN01000255.1_cds_WP_012905731.1_3995	0.325973	1.31498	0.0149959	2.22496	0.0512149	2.55479	major facilitator superfamily protein
NZ_JXUN01000255.1_cds_WP_012905735.1_3999	0.219961	0.187324	0.200468	1.35556	0.00809731	2.83785	putative ABC transporter ATP-binding protein
NZ_JXUN01000255.1_cds_WP_012905736.1_4000	0.13788	1.71823	0.0694855	2.16907	0.0375326	1.87853	putative ABC transporter membrane protein
NZ_JXUN01000255.1_cds_WP_012905737.1_4001		2.57405	0.11782	1.62656	0.0340289	4.52784	putative ABC transporter periplasmic binding protein
NZ_JXUN01000255.1_cds_WP_012905739.1_4003	0.202576	-0.971196	0.0693901	1.69518	0.00163591	2.90281	anaerobic dimethyl sulfoxide reductase maturation protein (twin-arginine leader-binding protein)	dmsD
NZ_JXUN01000255.1_cds_WP_012905744.1_4009	0.319668	-0.106021			0.0130119	4.63977	uronate isomerase	uxaC
NZ_JXUN01000255.1_cds_WP_012905745.1_4010	0.0867778	2.28536	0.121772	2.08878	0.0409094	2.51587	Major Facilitator Superfamily transporter
NZ_JXUN01000255.1_cds_WP_012905755.1_4021		-0.793997			0.0451033		putative membrane protein
NZ_JXUN01000255.1_cds_WP_024132645.1_3944	0.0624626	3.09944	0.196249	2.27819	0.0338908	3.65618	TetR-family transcriptional regulator
NZ_JXUN01000255.1_cds_WP_024132649.1_3969	0.34735	0.18783	0.00979807	1.28941	0.00473227	1.66353	beta-lactam resistance protein	blr
NZ_JXUN01000255.1_cds_WP_024132653.1_4012	0.0672909	-2.81024	0.315906	-1.88857	0.0292168	2.23243	Conserved hypothetical protein
NZ_JXUN01000255.1_cds_WP_042623361.1_3924		2.52132	0.0496046	0.7114	0.0163999	2.18988	conserved hypothetical protein
NZ_JXUN01000256.1_cds_WP_012908911.1_4041	0.153424	-2.28076	0.309229	1.75999	0.0287899	3.03234	pCROD1 plasmid	pCROD1
NZ_JXUN01000256.1_cds_WP_012908912.1_4040	0.246	-0.0370036	0.0741876	2.17919	0.00132915	2.38242	pCROD1 plasmid	pCROD1
NZ_JXUN01000256.1_cds_WP_012908914.1_4038	0.0174632	-1.17309	0.0366802	0.930483	0.0324472	0.468512	pCROD1 plasmid	pCROD1
NZ_JXUN01000256.1_cds_WP_012908915.1_4037	0.0833571	0.634362	0.00322715	1.4992	0.0269483	2.69464	pCROD1 plasmid	pCROD1
NZ_JXUN01000256.1_cds_WP_042623365.1_4039	0.0800076	1.29357			0.00629795	2.92623	pCROD1 plasmid	pCROD1
NZ_JXUN01000257.1_cds_WP_012904670.1_4052		3.19508			0.00887815	4.23746	lateral flagellar rod protein	lfgD
NZ_JXUN01000257.1_cds_WP_012904671.1_4051	0.13882	1.12516	0.0063831	3.60823			lateral flagellar hook protein	lfgE
NZ_JXUN01000257.1_cds_WP_012904678.1_4043	0.174378	-2.23385	0.164019	-0.655879	0.0305818	1.53061	ateral flagellar putative hook associated protein	lafW
NZ_JXUN01000257.1_cds_WP_042623368.1_4056		0.614897			0.00865557	3.28345	lateral flagellar anti-sigma factor 28 protein	lfgM
NZ_JXUN01000258.1_cds_WP_012904933.1_4060	0.366309	-0.98176	0.127735	-0.904815	0.0210593	-3.78931	ferrienterobactin TonB-dependent receptor (enterobactin outer-membrane receptor)	fepA
NZ_JXUN01000259.1_cds_WP_012906634.1_4062	0.238025	-0.419739	0.274931	0.632507	0.0160656	2.20636	extracellular metalloprotease	prt1
NZ_JXUN01000259.1_cds_WP_012906636.1_4064	0.337252	1.62127	0.00238326	1.76322	0.0151744	2.38671	conserved hypothetical protein
NZ_JXUN01000259.1_cds_WP_012906637.1_4065	0.0199638	0.680085	0.0728345	0.826294	0.106889	1.44569	GTP-binding protein	engA
NZ_JXUN01000259.1_cds_WP_012906638.1_4066	0.0378572	1.61425	0.300851	0.781944	0.472082	0.593808	putative dehydrogenase
NZ_JXUN01000259.1_cds_WP_012906650.1_4079	0.452722	0.235519	0.258944	0.652806	0.0496542	1.42198	2Fe-2S ferredoxin	fdx
NZ_JXUN01000259.1_cds_WP_012906663.1_4094	0.0574697	2.29786	0.00749546	4.54671			putative 4Fe-4S binding protein
NZ_JXUN01000259.1_cds_WP_012906665.1_4096	0.110805	1.38594			0.0478798	2.39277	stationary phase inducible protein	csiE
NZ_JXUN01000259.1_cds_WP_012906666.1_4097	0.079283	0.665499	0.127022	1.7132	0.00417806	3.1718	putative 3-phenylpropionate permease	hcaT
NZ_JXUN01000259.1_cds_WP_024132767.1_4098	0.174046	1.15076	0.117135	1.79167	0.0409343	2.39827	putative aldose 1-epimerase
NZ_JXUN01000260.1_cds_WP_001328552.1_4123	0.0562916	-2.38896	0.134206	-0.908748	0.037499	-1.05519	pCROD2 plasmid	pCROD2
NZ_JXUN01000261.1_cds_WP_000801440.1_4136	0.00307816	-1.41054	0.202431	-1.11393	0.479659	0.339015	pCROD2 plasmid	pCROD2
NZ_JXUN01000261.1_cds_WP_001025397.1_4139	0.0086283	-1.71718	0.211493	-0.340909	0.200662	1.06902	pCROD2 plasmid	pCROD2
NZ_JXUN01000261.1_cds_WP_001230707.1_4137	0.00253115	-1.75375	0.232401	-1.08947	0.397966	0.0884061	pCROD2 plasmid	pCROD2
NZ_JXUN01000261.1_cds_WP_012908950.1_4138	0.0163089	-4.22023	0.0787913	-1.03913	0.150059	-0.598777	pCROD2 plasmid	pCROD2
NZ_JXUN01000263.1_cds_WP_072044779.1_4143	0.470762	0.010671	0.00909457	-1.13948	0.00110984	-1.3569	unknown
NZ_JXUN01000264.1_cds_WP_072044780.1_4144	0.432228	-0.191438	0.00384987	-1.39752	0.000344153	-1.76179	unknown
NZ_JXUN01000267.1_cds_WP_012904570.1_4148	0.358401	0.204742	0.203527	0.61398	0.0241387	1.62339	pseudogene
NZ_JXUN01000268.1_cds_WP_042623379.1_4150	0.444501	-0.171262	0.0112174	-1.31032	0.0015726	-1.80965	unknown
NZ_JXUN01000269.1_cds_WP_039267547.1_4151	0.489308	-0.115023	0.00408848	-1.16566	0.000415343	-1.55845	unknown
NZ_JXUN01000270.1_cds_WP_042623380.1_4166	0.421512	-0.0613379	0.00906559	-1.15776	0.00056904	-1.53583	unknown
NZ_JXUN01000271.1_cds_WP_000534558.1_4167	0.370338	-0.341196	0.0580483	-1.06162	0.0174015	-1.53954	unknown
NZ_JXUN01000275.1_cds_WP_042623384.1_4172	0.162075	0.857933	0.375794	0.035417	0.0396572	1.39059	pseudogene OR pCROD1 plasmid	pCROD1
NZ_JXUN01000278.1_cds_WP_012904569.1_4176	0.0277855	0.810409	0.189768	0.740584	0.0845233	0.326812	pseudogene OR pCROD1 plasmid	pCROD1
NZ_JXUN01000292.1_cds_WP_042623392.1_4195	0.406951	-0.0681516	0.0141738	-1.15848	0.00074737	-1.28059	unknown
NZ_JXUN01000299.1_cds_WP_012904570.1_4204	0.389301	0.068351	0.38185	-0.0171999	0.0407684	1.04784	pCROD1 plasmid	pCROD1
NZ_JXUN01000300.1_cds_WP_000534558.1_4233	0.350159	-0.50749	0.065475	-1.07323	0.0226656	-1.62655	unknown
NZ_JXUN01000306.1_cds_WP_042623403.1_4240	0.316836	-0.222764	0.201455	-0.698824	0.0431091	-0.992392	unknown
NZ_JXUN01000314.1_cds_WP_072044785.1_4303	0.34157	-0.082017	0.119415	-1.1107	0.035072	-1.06381	unknown
NZ_JXUN01000317.1_cds_WP_072044786.1_4306	0.355811	-0.0247919	0.187218	-0.619256	0.0488643	-1.03007	unknown
NZ_JXUN01000360.1_cds_WP_042623430.1_4398	0.361764	-0.393349	0.0442268	-0.97437	0.0173133	-1.03399	unknown
